# Supplementary material for: AuReTim: an inexpensive and extensible open-source auditory psychomotor vigilance test
Source: Front Sleep. 2023 Jul 21;2:1168209. doi: 10.3389/frsle.2023.1168209 (PMC12713958; doi:10.3389/frsle.2023.1168209)
Supplement: Supplementary file 2 [file Data_Sheet_2.CSV]

sequence	time (s)	Start	Audio	Response	Start_	Response_	Audio_	Audio__	trigger	audio delay (ms)	audio duration (ms)	audio delay + duration (ms)	expected response delay (ms)	measured response delay (ms)	AuReTim response delay (ms)	AuReTim response - measured response delay (ms)	AuReTim response - expected response delay (ms)
1	10,628	1023	0	748	1	0	0	0	B
1	10,632	0	149	749	0	0	1	1	S	4
1	10,932	0	0	1019	0	1	1	0	R				300	304	313	9	13
1	11,124	0	0	754	0	0	0	-1	E		492	496
2	15,84	1023	0	749	1	0	0	0	B
2	15,844	0	67	749	0	0	1	1	S	4
2	16,152	0	0	1023	0	1	1	0	R				310	312	309	-3	-1
2	16,344	0	13	748	0	0	0	-1	E		500	504
3	25,06	1023	0	749	1	0	0	0	B
3	25,072	0	83	748	0	0	1	1	S	12
3	25,38	0	0	1023	0	1	1	0	R				320	320	319	-1	-1
3	25,556	0	0	748	0	0	0	-1	E		484	496
4	31,264	1023	0	748	1	0	0	0	B
4	31,28	0	150	749	0	0	1	1	S	16
4	31,592	0	158	1019	0	1	1	0	R				330	328	328	0	-2
4	31,776	0	13	749	0	0	0	-1	E		496	512
5	35,464	1023	148	748	1	0	1	1	BS	0
5	35,804	0	0	1019	0	1	1	0	R				340	340	340	0	0
5	35,964	0	13	748	0	0	0	-1	E		500	500
6	40,64	1023	0	749	1	0	0	0	B
6	40,644	0	96	749	0	0	1	1	S	4
6	40,988	0	160	1020	0	1	1	0	R				350	348	350	2	0
6	41,14	0	0	753	0	0	0	-1	E		496	500
7	49,824	1019	0	748	1	0	0	0	B
7	49,84	0	151	749	0	0	1	1	S	16
7	50,184	0	159	1020	0	1	1	0	R				360	360	360	0	0
7	50,324	0	0	754	0	0	0	-1	E		484	500
8	53,992	1023	0	749	1	0	0	0	B
8	54,004	0	148	748	0	0	1	1	S	12
8	54,36	0	0	1023	0	1	1	0	R				370	368	370	2	0
8	54,504	0	13	749	0	0	0	-1	E		500	512
9	64,16	1023	0	749	1	0	0	0	B
9	64,164	0	44	748	0	0	1	1	S	4
9	64,54	0	160	1019	0	1	1	0	R				380	380	380	0	0
9	64,66	0	0	754	0	0	0	-1	E		496	500
10	71,3	1023	0	749	1	0	0	0	B
10	71,316	0	131	749	0	0	1	1	S	16
10	71,688	0	0	1023	0	1	1	0	R				390	388	390	2	0
10	71,8	0	0	748	0	0	0	-1	E		484	500
11	76,436	1023	0	749	1	0	0	0	B
11	76,456	0	152	749	0	0	1	1	S	20
11	76,836	0	160	1020	0	1	1	0	R				400	400	400	0	0
11	76,94	0	0	754	0	0	0	-1	E		484	504
12	85,568	1022	0	748	1	0	0	0	B
12	85,588	0	150	748	0	0	1	1	S	20
12	85,98	0	125	1019	0	1	1	0	R				410	412	411	-1	1
12	86,072	0	0	753	0	0	0	-1	E		484	504
13	94,696	1022	0	749	1	0	0	0	B
13	94,7	0	44	749	0	0	1	1	S	4
13	95,116	0	160	1019	0	1	1	0	R				420	420	419	-1	-1
13	95,2	0	13	750	0	0	0	-1	E		500	504
14	100,796	1023	0	749	1	0	0	0	B
14	100,804	0	150	749	0	0	1	1	S	8
14	101,228	0	144	1019	0	1	1	0	R				430	432	430	-2	0
14	101,304	0	13	749	0	0	0	-1	E		500	508
15	108,892	1023	0	748	1	0	0	0	B
15	108,9	0	131	749	0	0	1	1	S	8
15	109,332	0	0	1023	0	1	1	0	R				440	440	440	0	0
15	109,396	0	0	754	0	0	0	-1	E		496	504
16	117,98	1023	0	749	1	0	0	0	B
16	117,988	0	77	749	0	0	1	1	S	8
16	118,432	0	48	1019	0	1	1	0	R				450	452	450	-2	0
16	118,484	0	0	753	0	0	0	-1	E		496	504
17	128,068	1023	0	749	1	0	0	0	B
17	128,08	0	30	749	0	0	1	1	S	12
17	128,528	0	0	1023	0	1	1	0	R				460	460	460	0	0
17	128,576	0	0	754	0	0	0	-1	E		496	508
18	133,136	1023	0	748	1	0	0	0	B
18	133,152	0	153	749	0	0	1	1	S	16
18	133,608	0	0	1018	0	1	1	0	R				470	472	470	-2	0
18	133,636	0	0	754	0	0	0	-1	E		484	500
19	140,188	1023	0	748	1	0	0	0	B
19	140,192	0	149	749	0	0	1	1	S	4
19	140,668	0	159	1019	0	1	1	0	R				480	480	481	1	1
19	140,688	0	16	749	0	0	0	-1	E		496	500
20	148,228	1023	0	748	1	0	0	0	B
20	148,24	0	151	749	0	0	1	1	S	12
20	148,72	0	0	1019	0	1	1	0	R				490	492	490	-2	0
20	148,736	0	0	750	0	0	0	-1	E		496	508
21	153,268	1023	0	749	1	0	0	0	B
21	153,28	0	150	749	0	0	1	1	S	12
21	153,768	0	43	1019	0	1	1	0	R				500	500	500	0	0
21	153,776	0	2	749	0	0	0	-1	E		496	508
22	157,292	1023	0	749	1	0	0	0	B
22	157,296	1023	148	749	0	0	1	1	S	4
22	157,796	0	13	749	0	0	0	-1	E		500	504
22	157,804	0	11	1020	0	1	0	0	R				510	512	510	-2	0
23	165,312	1023	0	749	1	0	0	0	B
23	165,324	0	141	749	0	0	1	1	S	12
23	165,82	0	14	748	0	0	0	-1	E		496	508
23	165,832	0	10	1019	0	1	0	0	R				520	520	519	-1	-1
24	171,328	1023	0	750	1	0	0	0	B
24	171,34	0	151	749	0	0	1	1	S	12
24	171,824	0	0	754	0	0	0	-1	E		484	496
24	171,86	0	7	1020	0	1	0	0	R				530	532	530	-2	0
25	179,348	1023	0	749	1	0	0	0	B
25	179,368	0	152	749	0	0	1	1	S	20
25	179,852	0	0	754	0	0	0	-1	E		484	504
25	179,888	0	7	1019	0	1	0	0	R				540	540	540	0	0
26	186,364	1023	0	749	1	0	0	0	B
26	186,372	0	30	749	0	0	1	1	S	8
26	186,868	0	0	754	0	0	0	-1	E		496	504
26	186,916	0	5	1019	0	1	0	0	R				550	552	550	-2	0
27	194,384	1023	0	749	1	0	0	0	B
27	194,388	0	149	749	0	0	1	1	S	4
27	194,888	0	14	749	0	0	0	-1	E		500	504
27	194,944	0	4	1019	0	1	0	0	R				560	560	560	0	0
28	203,404	1023	0	749	1	0	0	0	B
28	203,416	0	148	749	0	0	1	1	S	12
28	203,916	0	13	749	0	0	0	-1	E		500	512
28	203,976	0	4	1019	0	1	0	0	R				570	572	569	-3	-1
29	207,42	1023	0	750	1	0	0	0	B
29	207,424	0	85	750	0	0	1	1	S	4
29	207,924	0	13	749	0	0	0	-1	E		500	504
29	208	0	3	1019	0	1	0	0	R				580	580	580	0	0
30	215,436	1023	0	749	1	0	0	0	B
30	215,444	0	150	749	0	0	1	1	S	8
30	215,94	0	13	749	0	0	0	-1	E		496	504
30	216,028	0	2	1019	0	1	0	0	R				590	592	590	-2	0
31	225,46	1023	0	749	1	0	0	0	B
31	225,476	0	151	749	0	0	1	1	S	16
31	225,96	0	0	753	0	0	0	-1	E		484	500
31	226,06	0	2	1019	0	1	0	0	R				600	600	600	0	0
32	229,468	1023	0	749	1	0	0	0	B
32	229,484	0	30	750	0	0	1	1	S	16
32	229,972	0	0	755	0	0	0	-1	E		488	504
32	230,08	0	2	1019	0	1	0	0	R				610	612	610	-2	0
33	233,48	1023	0	749	1	0	0	0	B
33	233,492	0	41	750	0	0	1	1	S	12
33	233,98	0	0	754	0	0	0	-1	E		488	500
33	234,104	0	1	1019	0	1	0	0	R				620	624	620	-4	0
34	237,492	1021	0	749	1	0	0	0	B
34	237,512	0	151	750	0	0	1	1	S	20
34	237,996	0	0	754	0	0	0	-1	E		484	504
34	238,124	0	1	1020	0	1	0	0	R				630	632	630	-2	0
35	246,512	1023	0	749	1	0	0	0	B
35	246,52	0	150	749	0	0	1	1	S	8
35	247,016	0	0	749	0	0	0	-1	E		496	504
35	247,152	0	1	1019	0	1	0	0	R				640	640	640	0	0
36	253,532	1023	0	749	1	0	0	0	B
36	253,536	0	97	749	0	0	1	1	S	4
36	254,032	0	0	755	0	0	0	-1	E		496	500
36	254,184	0	0	1019	0	1	0	0	R				650	652	650	-2	0
37	260,548	1023	0	750	1	0	0	0	B
37	260,56	0	150	750	0	0	1	1	S	12
37	261,056	0	0	749	0	0	0	-1	E		496	508
37	261,208	0	0	1019	0	1	0	0	R				660	660	660	0	0
38	265,564	1023	0	749	1	0	0	0	B
38	265,568	0	117	750	0	0	1	1	S	4
38	266,068	0	13	749	0	0	0	-1	E		500	504
38	266,232	0	0	1019	0	1	0	0	R				670	668	670	2	0
39	270,576	1020	0	755	1	0	0	0	B
39	270,58	0	149	749	0	0	1	1	S	4
39	271,076	0	14	749	0	0	0	-1	E		496	500
39	271,256	0	0	1019	0	1	0	0	R				680	680	681	1	1
40	274,584	1023	0	749	1	0	0	0	B
40	274,6	0	150	750	0	0	1	1	S	16
40	275,096	0	14	750	0	0	0	-1	E		496	512
40	275,276	0	0	1020	0	1	0	0	R				690	692	691	-1	1
41	282,604	1023	0	749	1	0	0	0	B
41	282,616	0	55	749	0	0	1	1	S	12
41	283,1	0	1	749	0	0	0	-1	E		484	496
41	283,304	0	0	1019	0	1	0	0	R				700	700	700	0	0
42	291,624	1023	0	749	1	0	0	0	B
42	291,636	0	83	749	0	0	1	1	S	12
42	292,12	0	0	749	0	0	0	-1	E		484	496
42	292,336	0	0	1019	0	1	0	0	R				710	712	710	-2	0
43	298,644	1023	0	749	1	0	0	0	B
43	298,652	0	112	749	0	0	1	1	S	8
43	299,148	0	0	754	0	0	0	-1	E		496	504
43	299,364	0	0	1019	0	1	0	0	R				720	720	720	0	0
44	302,656	1023	0	749	1	0	0	0	B
44	302,66	0	149	750	0	0	1	1	S	4
44	303,156	0	8	750	0	0	0	-1	E		496	500
44	303,388	0	0	1019	0	1	0	0	R				730	732	730	-2	0
45	306,664	1023	0	749	1	0	0	0	B
45	306,668	1023	149	749	0	0	1	1	S	4
45	307,168	0	13	749	0	0	0	-1	E		500	504
45	307,408	0	0	1019	0	1	0	0	R				740	744	739	-5	-1
46	313,684	1023	0	749	1	0	0	0	B
46	313,692	0	24	749	0	0	1	1	S	8
46	314,192	0	13	749	0	0	0	-1	E		500	508
46	314,436	0	0	1019	0	1	0	0	R				750	752	750	-2	0
47	321,704	1023	0	749	1	0	0	0	B
47	321,712	0	150	750	0	0	1	1	S	8
47	322,208	0	13	749	0	0	0	-1	E		496	504
47	322,464	0	0	1019	0	1	0	0	R				760	760	760	0	0
48	331,724	1023	0	749	1	0	0	0	B
48	331,744	0	151	748	0	0	1	1	S	20
48	332,228	0	0	753	0	0	0	-1	E		484	504
48	332,496	0	0	1019	0	1	0	0	R				770	772	770	-2	0
49	341,748	1023	0	749	1	0	0	0	B
49	341,764	0	88	749	0	0	1	1	S	16
49	342,248	0	0	749	0	0	0	-1	E		484	500
49	342,528	0	0	1019	0	1	0	0	R				780	780	780	0	0
50	347,764	1023	0	749	1	0	0	0	B
50	347,768	0	27	749	0	0	1	1	S	4
50	348,264	0	0	755	0	0	0	-1	E		496	500
50	348,556	0	0	1019	0	1	0	0	R				790	792	790	-2	0
51	351,776	1023	0	749	1	0	0	0	B
51	351,8	0	153	749	0	0	1	1	S	24
51	352,284	0	0	755	0	0	0	-1	E		484	508
51	352,576	0	0	1020	0	1	0	0	R				800	800	800	0	0
52	361,796	1023	0	750	1	0	0	0	B
52	361,808	0	150	750	0	0	1	1	S	12
52	362,304	0	0	749	0	0	0	-1	E		496	508
52	362,608	0	0	1019	0	1	0	0	R				810	812	810	-2	0
53	370,82	1023	0	749	1	0	0	0	B
53	370,824	0	149	750	0	0	1	1	S	4
53	371,32	0	15	749	0	0	0	-1	E		496	500
53	371,64	0	0	1019	0	1	0	0	R				820	820	817	-3	-3
54	374,832	1022	0	750	1	0	0	0	B
54	374,844	0	96	750	0	0	1	1	S	12
54	375,34	0	0	754	0	0	0	-1	E		496	508
54	375,664	0	0	1020	0	1	0	0	R				830	832	830	-2	0
55	384,856	1023	0	749	1	0	0	0	B
55	384,864	0	150	749	0	0	1	1	S	8
55	385,364	0	13	749	0	0	0	-1	E		500	508
55	385,696	0	0	1020	0	1	0	0	R				840	840	839	-1	-1
56	390,872	1023	0	749	1	0	0	0	B
56	390,876	0	148	749	0	0	1	1	S	4
56	391,376	0	13	749	0	0	0	-1	E		500	504
56	391,724	0	0	1019	0	1	0	0	R				850	852	849	-3	-1
57	394,884	1023	0	750	1	0	0	0	B
57	394,892	0	55	750	0	0	1	1	S	8
57	395,392	0	13	750	0	0	0	-1	E		500	508
57	395,744	0	0	1020	0	1	0	0	R				860	860	860	0	0
58	399,896	1023	0	750	1	0	0	0	B
58	399,904	0	149	750	0	0	1	1	S	8
58	400,4	0	14	750	0	0	0	-1	E		496	504
58	400,768	0	0	1019	0	1	0	0	R				870	872	869	-3	-1
59	407,916	1023	0	749	1	0	0	0	B
59	407,932	0	150	750	0	0	1	1	S	16
59	408,428	0	13	749	0	0	0	-1	E		496	512
59	408,796	0	0	1019	0	1	0	0	R				880	880	880	0	0
60	414,932	1023	0	749	1	0	0	0	B
60	414,948	0	151	749	0	0	1	1	S	16
60	415,432	0	0	755	0	0	0	-1	E		484	500
60	415,824	0	0	1019	0	1	0	0	R				890	892	890	-2	0
61	420,948	1023	0	750	1	0	0	0	B
61	420,96	0	141	750	0	0	1	1	S	12
61	421,444	0	0	750	0	0	0	-1	E		484	496
61	421,848	0	0	1019	0	1	0	0	R				900	900	900	0	0
62	424,96	1023	0	750	1	0	0	0	B
62	424,968	0	84	750	0	0	1	1	S	8
62	425,452	0	0	749	0	0	0	-1	E		484	492
62	425,872	0	0	1019	0	1	0	0	R				910	912	910	-2	0
63	430,972	1023	0	750	1	0	0	0	B
63	430,992	0	152	750	0	0	1	1	S	20
63	431,476	0	0	755	0	0	0	-1	E		484	504
63	431,896	0	0	1019	0	1	0	0	R				920	924	920	-4	0
64	436,988	1023	0	750	1	0	0	0	B
64	437,004	0	142	750	0	0	1	1	S	16
64	437,488	0	0	750	0	0	0	-1	E		484	500
64	437,92	0	0	1018	0	1	0	0	R				930	932	930	-2	0
65	443,004	1023	0	749	1	0	0	0	B
65	443,02	0	152	750	0	0	1	1	S	16
65	443,504	0	0	755	0	0	0	-1	E		484	500
65	443,944	0	0	1020	0	1	0	0	R				940	940	940	0	0
66	448,016	1023	0	750	1	0	0	0	B
66	448,024	0	146	750	0	0	1	1	S	8
66	448,524	0	0	755	0	0	0	-1	E		500	508
66	448,968	0	0	1020	0	1	0	0	R				950	952	950	-2	0
67	457,036	1023	0	749	1	0	0	0	B
67	457,044	0	149	749	0	0	1	1	S	8
67	457,544	0	14	750	0	0	0	-1	E		500	508
67	458	0	0	1019	0	1	0	0	R				960	964	960	-4	0
68	466,06	1023	0	750	1	0	0	0	B
68	466,064	0	150	750	0	0	1	1	S	4
68	466,564	0	13	750	0	0	0	-1	E		500	504
68	467,032	0	0	1019	0	1	0	0	R				970	972	970	-2	0
69	471,072	1023	0	749	1	0	0	0	B
69	471,084	0	150	750	0	0	1	1	S	12
69	471,584	0	13	750	0	0	0	-1	E		500	512
69	472,052	0	0	1019	0	1	0	0	R				980	980	980	0	0
70	476,084	1023	0	750	1	0	0	0	B
70	476,092	0	83	750	0	0	1	1	S	8
70	476,592	0	13	749	0	0	0	-1	E		500	508
70	477,076	0	0	1020	0	1	0	0	R				990	992	990	-2	0
71	485,108	1020	0	755	1	0	0	0	B
71	485,116	0	151	749	0	0	1	1	S	8
71	485,408	0	0	1020	0	1	1	0	R				300	300	299	-1	-1
71	485,6	0	0	754	0	0	0	-1	E		484	492
72	491,328	1023	0	750	1	0	0	0	B
72	491,336	0	150	750	0	0	1	1	S	8
72	491,64	0	0	1023	0	1	1	0	R				310	312	310	-2	0
72	491,832	0	13	750	0	0	0	-1	E		496	504
73	498,54	1023	0	750	1	0	0	0	B
73	498,548	0	150	750	0	0	1	1	S	8
73	498,86	0	159	1019	0	1	1	0	R				320	320	320	0	0
73	499,048	0	13	749	0	0	0	-1	E		500	508
74	504,74	1023	0	749	1	0	0	0	B
74	504,748	0	150	749	0	0	1	1	S	8
74	505,072	0	85	1019	0	1	1	0	R				330	332	330	-2	0
74	505,244	0	0	749	0	0	0	-1	E		496	504
75	513,944	1023	0	749	1	0	0	0	B
75	513,964	0	73	750	0	0	1	1	S	20
75	514,288	0	0	1023	0	1	1	0	R				340	344	340	-4	0
75	514,448	0	0	750	0	0	0	-1	E		484	504
76	520,136	1023	0	749	1	0	0	0	B
76	520,144	0	150	750	0	0	1	1	S	8
76	520,488	0	139	1019	0	1	1	0	R				350	352	350	-2	0
76	520,64	0	13	750	0	0	0	-1	E		496	504
77	524,3	1023	0	750	1	0	0	0	B
77	524,312	0	150	751	0	0	1	1	S	12
77	524,664	0	0	1023	0	1	1	0	R				360	364	360	-4	0
77	524,808	0	13	750	0	0	0	-1	E		496	508
78	529,468	1023	0	750	1	0	0	0	B
78	529,476	0	28	750	0	0	1	1	S	8
78	529,84	0	159	1019	0	1	1	0	R				370	372	370	-2	0
78	529,98	0	13	751	0	0	0	-1	E		504	512
79	536,628	1023	0	750	1	0	0	0	B
79	536,632	0	150	750	0	0	1	1	S	4
79	537,008	0	159	1017	0	1	1	0	R				380	380	380	0	0
79	537,128	0	0	750	0	0	0	-1	E		496	500
80	542,768	1023	0	750	1	0	0	0	B
80	542,784	0	151	749	0	0	1	1	S	16
80	543,16	0	51	1019	0	1	1	0	R				390	392	389	-3	-1
80	543,268	0	0	754	0	0	0	-1	E		484	500
81	546,904	1023	0	749	1	0	0	0	B
81	546,92	0	130	750	0	0	1	1	S	16
81	547,304	0	65	1018	0	1	1	0	R				400	400	400	0	0
81	547,404	0	0	750	0	0	0	-1	E		484	500
82	553,036	1023	0	750	1	0	0	0	B
82	553,052	0	70	750	0	0	1	1	S	16
82	553,444	0	0	1019	0	1	1	0	R				410	408	410	2	0
82	553,536	0	0	750	0	0	0	-1	E		484	500
83	557,152	1019	0	755	1	0	0	0	B
83	557,16	0	151	750	0	0	1	1	S	7,9999999999
83	557,572	0	159	1019	0	1	1	0	R				420	420	419	-1	-1
83	557,644	0	0	755	0	0	0	-1	E		484	492
84	564,252	1023	0	750	1	0	0	0	B
84	564,264	0	151	750	0	0	1	1	S	12
84	564,684	0	0	1023	0	1	1	0	R				430	432	430	-2	0
84	564,748	0	0	755	0	0	0	-1	E		484	496
85	569,34	1023	0	750	1	0	0	0	B
85	569,352	0	150	750	0	0	1	1	S	12
85	569,78	0	160	1020	0	1	1	0	R				440	440	440	0	0
85	569,848	0	13	750	0	0	0	-1	E		496	508
86	577,432	1023	0	749	1	0	0	0	B
86	577,444	0	147	750	0	0	1	1	S	12
86	577,884	0	0	1019	0	1	1	0	R				450	452	450	-2	0
86	577,944	0	13	750	0	0	0	-1	E		500	512
87	587,52	1023	0	749	1	0	0	0	B
87	587,524	1023	86	749	0	0	1	1	S	4
87	587,98	0	0	1023	0	1	1	0	R				460	460	460	0	0
87	588,024	0	13	750	0	0	0	-1	E		500	504
88	595,584	1023	0	749	1	0	0	0	B
88	595,592	0	106	750	0	0	1	1	S	7,9999999999
88	596,056	0	159	1019	0	1	1	0	R				470	472	470	-2	0
88	596,088	0	14	750	0	0	0	-1	E		496	504
89	601,632	1023	0	749	1	0	0	0	B
89	601,648	0	151	750	0	0	1	1	S	16
89	602,116	0	0	1023	0	1	1	0	R				480	484	479	-5	-1
89	602,132	0	0	755	0	0	0	-1	E		484	500
90	611,692	1023	0	749	1	0	0	0	B
90	611,708	0	151	750	0	0	1	1	S	16
90	612,184	0	152	1020	0	1	1	0	R				490	492	490	-2	0
90	612,192	0	0	745	0	0	0	-1	E		484	500
91	618,736	1023	0	749	1	0	0	0	B
91	618,752	0	82	750	0	0	1	1	S	16
91	619,236	0	1	1019	0	1	0	-1	ER		484	500	500	500	499	-1	-1
92	628,772	1023	0	749	1	0	0	0	B
92	628,792	0	31	749	0	0	1	1	S	20
92	629,28	0	0	754	0	0	0	-1	E		488	508
92	629,284	0	12	1019	0	1	0	0	R				510	512	510	-2	0
93	636,796	1023	0	750	1	0	0	0	B
93	636,8	0	150	749	0	0	1	1	S	4
93	637,296	0	0	750	0	0	0	-1	E		496	500
93	637,316	0	9	1019	0	1	0	0	R				520	520	520	0	0
94	640,808	1023	0	750	1	0	0	0	B
94	640,82	0	39	750	0	0	1	1	S	12
94	641,316	0	0	755	0	0	0	-1	E		496	508
94	641,336	0	9	1020	0	1	0	0	R				530	528	530	2	0
95	649,828	1023	0	750	1	0	0	0	B
95	649,836	0	149	749	0	0	1	1	S	8
95	650,336	0	13	750	0	0	0	-1	E		500	508
95	650,368	0	7	1019	0	1	0	0	R				540	540	540	0	0
96	657,848	1022	0	750	1	0	0	0	B
96	657,852	0	149	750	0	0	1	1	S	3,9999999999
96	658,352	0	13	751	0	0	0	-1	E		500	504
96	658,4	0	5	1019	0	1	0	0	R				550	552	550	-2	0
97	662,86	1023	0	749	1	0	0	0	B
97	662,872	0	128	750	0	0	1	1	S	12
97	663,372	0	13	749	0	0	0	-1	E		500	512
97	663,42	0	5	1020	0	1	0	0	R				560	560	560	0	0
98	668,876	1023	0	750	1	0	0	0	B
98	668,888	0	149	750	0	0	1	1	S	12
98	669,384	0	13	750	0	0	0	-1	E		496	508
98	669,448	0	3	1019	0	1	0	0	R				570	572	570	-2	0
99	676,892	1023	0	749	1	0	0	0	B
99	676,9	0	140	749	0	0	1	1	S	7,9999999999
99	677,396	0	13	750	0	0	0	-1	E		496	504
99	677,472	0	3	1019	0	1	0	0	R				580	580	580	0	0
100	686,912	1023	0	750	1	0	0	0	B
100	686,92	0	150	750	0	0	1	1	S	7,9999999999
100	687,416	0	13	749	0	0	0	-1	E		496	504
100	687,504	0	2	1019	0	1	0	0	R				590	592	590	-2	0
101	691,928	1023	0	750	1	0	0	0	B
101	691,94	0	150	749	0	0	1	1	S	12
101	692,436	0	13	749	0	0	0	-1	E		496	508
101	692,528	0	2	1019	0	1	0	0	R				600	600	600	0	0
102	697,94	1022	0	750	1	0	0	0	B
102	697,952	0	140	749	0	0	1	1	S	12
102	698,448	0	13	749	0	0	0	-1	E		496	508
102	698,552	0	1	1019	0	1	0	0	R				610	612	610	-2	0
103	705,96	1023	0	750	1	0	0	0	B
103	705,972	0	151	750	0	0	1	1	S	12
103	706,456	0	0	748	0	0	0	-1	E		484	496
103	706,58	0	1	1019	0	1	0	0	R				620	620	620	0	0
104	710,972	1023	0	750	1	0	0	0	B
104	710,992	0	151	750	0	0	1	1	S	20
104	711,476	0	0	755	0	0	0	-1	E		484	504
104	711,604	0	1	1019	0	1	0	0	R				630	632	630	-2	0
105	719,992	1023	0	749	1	0	0	0	B
105	720	0	79	750	0	0	1	1	S	8
105	720,496	0	0	754	0	0	0	-1	E		496	504
105	720,636	0	1	1019	0	1	0	0	R				640	644	640	-4	0
106	728,012	1023	0	750	1	0	0	0	B
106	728,016	1023	150	750	0	0	1	1	S	3,9999999999
106	728,512	0	0	750	0	0	0	-1	E		496	500
106	728,664	0	0	1019	0	1	0	0	R				650	652	650	-2	0
107	736,032	1023	0	750	1	0	0	0	B
107	736,044	0	84	750	0	0	1	1	S	12
107	736,54	0	0	754	0	0	0	-1	E		496	508
107	736,692	0	0	1020	0	1	0	0	R				660	660	660	0	0
108	741,044	1023	0	750	1	0	0	0	B
108	741,052	0	149	750	0	0	1	1	S	8
108	741,552	0	13	750	0	0	0	-1	E		500	508
108	741,716	0	0	1020	0	1	0	0	R				670	672	669	-3	-1
109	751,068	1023	0	749	1	0	0	0	B
109	751,072	1023	106	750	0	0	1	1	S	4
109	751,572	0	13	749	0	0	0	-1	E		500	504
109	751,748	0	0	1019	0	1	0	0	R				680	680	679	-1	-1
110	755,08	1023	0	750	1	0	0	0	B
110	755,092	0	149	750	0	0	1	1	S	12
110	755,588	0	15	750	0	0	0	-1	E		496	508
110	755,772	0	0	1020	0	1	0	0	R				690	692	690	-2	0
111	764,1	1023	0	749	1	0	0	0	B
111	764,112	0	150	750	0	0	1	1	S	12
111	764,608	0	13	750	0	0	0	-1	E		496	508
111	764,804	0	0	1019	0	1	0	0	R				700	704	700	-4	0
112	773,12	1023	0	750	1	0	0	0	B
112	773,136	0	152	749	0	0	1	1	S	16
112	773,62	0	0	754	0	0	0	-1	E		484	500
112	773,832	0	0	1019	0	1	0	0	R				710	712	710	-2	0
113	777,132	1023	0	749	1	0	0	0	B
113	777,152	0	107	750	0	0	1	1	S	20
113	777,636	0	0	750	0	0	0	-1	E		484	504
113	777,856	0	0	1019	0	1	0	0	R				720	724	720	-4	0
114	787,156	1023	0	749	1	0	0	0	B
114	787,164	0	130	750	0	0	1	1	S	7,9999999999
114	787,66	0	0	754	0	0	0	-1	E		496	504
114	787,888	0	0	1019	0	1	0	0	R				730	732	730	-2	0
115	795,168	1023	0	750	1	0	0	0	B
115	795,172	0	150	749	0	0	1	1	S	4
115	795,672	0	13	750	0	0	0	-1	E		500	504
115	795,908	0	0	1019	0	1	0	0	R				740	740	739	-1	-1
116	803,188	1023	0	751	1	0	0	0	B
116	803,196	0	81	749	0	0	1	1	S	8
116	803,696	0	13	750	0	0	0	-1	E		500	508
116	803,936	0	0	1019	0	1	0	0	R				750	748	750	2	0
117	813,204	1023	0	749	1	0	0	0	B
117	813,216	0	107	749	0	0	1	1	S	12
117	813,712	0	13	750	0	0	0	-1	E		496	508
117	813,968	0	0	1020	0	1	0	0	R				760	764	760	-4	0
118	820,224	1020	0	755	1	0	0	0	B
118	820,232	0	151	750	0	0	1	1	S	7,9999999999
118	820,716	0	0	749	0	0	0	-1	E		484	492
118	820,992	0	0	1019	0	1	0	0	R				770	768	769	1	-1
119	825,236	1021	0	750	1	0	0	0	B
119	825,256	0	152	749	0	0	1	1	S	20
119	825,74	0	0	754	0	0	0	-1	E		484	504
119	826,016	0	0	1019	0	1	0	0	R				780	780	780	0	0
120	832,252	1022	0	749	1	0	0	0	B
120	832,26	0	81	750	0	0	1	1	S	7,9999999999
120	832,756	0	0	755	0	0	0	-1	E		496	504
120	833,044	0	0	1019	0	1	0	0	R				790	792	790	-2	0
121	841,244	1023	0	749	1	0	0	0	B
121	841,256	0	150	750	0	0	1	1	S	12
121	841,756	0	13	750	0	0	0	-1	E		500	512
121	842,044	0	0	1019	0	1	0	0	R				800	800	800	0	0
122	851,268	1023	0	750	1	0	0	0	B
122	851,276	0	150	749	0	0	1	1	S	8
122	851,776	0	12	749	0	0	0	-1	E		500	508
122	852,08	0	0	1019	0	1	0	0	R				810	812	810	-2	0
123	860,288	1023	0	750	1	0	0	0	B
123	860,292	1023	149	749	0	0	1	1	S	4
123	860,792	0	13	750	0	0	0	-1	E		500	504
123	861,112	0	0	1019	0	1	0	0	R				820	824	820	-4	0
124	870,308	1023	0	749	1	0	0	0	B
124	870,32	0	151	750	0	0	1	1	S	12
124	870,816	0	0	749	0	0	0	-1	E		496	508
124	871,14	0	0	1019	0	1	0	0	R				830	832	829	-3	-1
125	879,332	1023	0	750	1	0	0	0	B
125	879,336	0	149	749	0	0	1	1	S	4
125	879,836	0	13	750	0	0	0	-1	E		500	504
125	880,172	0	0	1019	0	1	0	0	R				840	840	840	0	0
126	885,348	1023	0	750	1	0	0	0	B
126	885,356	0	31	751	0	0	1	1	S	7,9999999999
126	885,86	0	13	750	0	0	0	-1	E		504	512
126	886,2	0	0	1020	0	1	0	0	R				850	852	850	-2	0
127	894,372	1023	0	749	1	0	0	0	B
127	894,38	0	151	750	0	0	1	1	S	7,9999999999
127	894,876	0	13	749	0	0	0	-1	E		496	504
127	895,232	0	0	1019	0	1	0	0	R				860	860	860	0	0
128	903,384	1023	0	749	1	0	0	0	B
128	903,4	0	85	750	0	0	1	1	S	16
128	903,884	0	0	750	0	0	0	-1	E		484	500
128	904,256	0	0	1019	0	1	0	0	R				870	872	870	-2	0
129	913,408	1023	0	749	1	0	0	0	B
129	913,424	0	152	750	0	0	1	1	S	16
129	913,904	0	0	755	0	0	0	-1	E		480	496
129	914,284	0	0	1020	0	1	0	0	R				880	876	880	4	0
130	920,42	1023	0	749	1	0	0	0	B
130	920,424	0	105	750	0	0	1	1	S	3,9999999999
130	920,92	0	0	754	0	0	0	-1	E		496	500
130	921,312	0	0	1019	0	1	0	0	R				890	892	889	-3	-1
131	926,432	1023	0	750	1	0	0	0	B
131	926,444	0	44	750	0	0	1	1	S	12
131	926,94	0	0	755	0	0	0	-1	E		496	508
131	927,332	0	0	1019	0	1	0	0	R				900	900	899	-1	-1
132	934,452	1023	0	750	1	0	0	0	B
132	934,46	0	151	750	0	0	1	1	S	8
132	934,956	0	0	750	0	0	0	-1	E		496	504
132	935,364	0	0	1019	0	1	0	0	R				910	912	910	-2	0
133	941,46	1023	0	750	1	0	0	0	B
133	941,464	0	148	750	0	0	1	1	S	4
133	941,964	0	13	750	0	0	0	-1	E		500	504
133	942,38	0	0	1019	0	1	0	0	R				920	920	920	0	0
134	950,48	1023	0	750	1	0	0	0	B
134	950,492	0	70	750	0	0	1	1	S	12
134	950,992	0	13	750	0	0	0	-1	E		500	512
134	951,412	0	0	1019	0	1	0	0	R				930	932	930	-2	0
135	958,5	1023	0	750	1	0	0	0	B
135	958,512	0	150	750	0	0	1	1	S	12
135	959,008	0	13	750	0	0	0	-1	E		496	508
135	959,44	0	0	1019	0	1	0	0	R				940	940	940	0	0
136	962,512	1023	0	750	1	0	0	0	B
136	962,52	0	149	750	0	0	1	1	S	7,9999999999
136	963,016	0	13	750	0	0	0	-1	E		496	504
136	963,464	0	0	1020	0	1	0	0	R				950	952	950	-2	0
137	967,524	1023	0	750	1	0	0	0	B
137	967,54	0	131	749	0	0	1	1	S	16
137	968,036	0	12	749	0	0	0	-1	E		496	512
137	968,484	0	0	1019	0	1	0	0	R				960	960	960	0	0
138	971,536	1023	0	749	1	0	0	0	B
138	971,548	0	32	750	0	0	1	1	S	12
138	972,036	0	0	755	0	0	0	-1	E		488	500
138	972,508	0	0	1020	0	1	0	0	R				970	972	970	-2	0
139	980,556	1023	0	749	1	0	0	0	B
139	980,568	0	70	750	0	0	1	1	S	12
139	981,052	0	2	750	0	0	0	-1	E		484	496
139	981,536	0	0	1019	0	1	0	0	R				980	980	980	0	0
140	984,568	1023	0	750	1	0	0	0	B
140	984,58	0	152	750	0	0	1	1	S	12
140	985,064	0	0	755	0	0	0	-1	E		484	496
140	985,56	0	0	1019	0	1	0	0	R				990	992	990	-2	0
141	991,58	1023	0	750	1	0	0	0	B
141	991,588	0	32	751	0	0	1	1	S	7,9999999999
141	991,88	0	158	1019	0	1	1	0	R				300	300	300	0	0
141	992,084	0	0	754	0	0	0	-1	E		496	504
142	1001,816	1023	0	750	1	0	0	0	B
142	1001,836	0	34	750	0	0	1	1	S	20
142	1002,128	0	0	1023	0	1	1	0	R				310	312	309	-3	-1
142	1002,324	0	0	755	0	0	0	-1	E		488	508
143	1010,04	1023	0	750	1	0	0	0	B
143	1010,056	0	152	750	0	0	1	1	S	16
143	1010,36	0	0	1023	0	1	1	0	R				320	320	320	0	0
143	1010,54	0	0	755	0	0	0	-1	E		484	500
144	1014,236	1023	0	750	1	0	0	0	B
144	1014,252	0	150	751	0	0	1	1	S	16
144	1014,568	0	82	1019	0	1	1	0	R				330	332	330	-2	0
144	1014,736	0	0	754	0	0	0	-1	E		484	500
145	1019,432	1023	3	750	1	0	0	0	B
145	1019,448	0	58	750	0	0	1	1	S	16
145	1019,768	0	0	1019	0	1	1	0	R				340	336	340	4	0
145	1019,932	0	0	750	0	0	0	-1	E		484	500
146	1027,616	1023	3	750	1	0	0	0	B
146	1027,632	0	33	749	0	0	1	1	S	16
146	1027,964	0	153	1019	0	1	1	0	R				350	348	350	2	0
146	1028,12	0	0	749	0	0	0	-1	E		488	504
147	1036,8	1023	4	750	1	0	0	0	B
147	1036,812	0	150	750	0	0	1	1	S	12
147	1037,16	0	153	1019	0	1	1	0	R				360	360	359	-1	-1
147	1037,296	0	0	750	0	0	0	-1	E		484	496
148	1045,964	1022	3	749	1	0	0	0	B
148	1045,976	0	150	750	0	0	1	1	S	12
148	1046,336	0	84	1019	0	1	1	0	R				370	372	370	-2	0
148	1046,46	0	0	750	0	0	0	-1	E		484	496
149	1056,12	1023	4	749	1	0	0	0	B
149	1056,136	0	150	749	0	0	1	1	S	16
149	1056,5	0	154	1020	0	1	1	0	R				380	380	380	0	0
149	1056,62	0	0	750	0	0	0	-1	E		484	500
150	1061,268	1023	4	750	1	0	0	0	B
150	1061,284	0	150	750	0	0	1	1	S	16
150	1061,66	0	79	1020	0	1	1	0	R				390	392	390	-2	0
150	1061,78	0	9	750	0	0	0	-1	E		496	512
151	1069,412	1023	4	750	1	0	0	0	B
151	1069,42	0	151	749	0	0	1	1	S	8
151	1069,812	0	28	1020	0	1	1	0	R				400	400	400	0	0
151	1069,916	0	9	750	0	0	0	-1	E		496	504
152	1078,54	1023	3	750	1	0	0	0	B
152	1078,548	0	151	750	0	0	1	1	S	8
152	1078,948	0	0	1019	0	1	1	0	R				410	408	410	2	0
152	1079,044	0	9	749	0	0	0	-1	E		496	504
153	1082,644	1023	3	750	1	0	0	0	B
153	1082,656	0	150	750	0	0	1	1	S	12
153	1083,064	0	12	1020	0	1	1	0	R				420	420	420	0	0
153	1083,152	0	9	750	0	0	0	-1	E		496	508
154	1092,76	1023	4	750	1	0	0	0	B
154	1092,776	0	149	750	0	0	1	1	S	16
154	1093,192	0	71	1020	0	1	1	0	R				430	432	429	-3	-1
154	1093,272	0	9	750	0	0	0	-1	E		496	512
155	1098,864	1023	4	750	1	0	0	0	B
155	1098,876	0	61	750	0	0	1	1	S	12
155	1099,304	0	152	1019	0	1	1	0	R				440	440	439	-1	-1
155	1099,36	0	0	750	0	0	0	-1	E		484	496
156	1104,952	1023	4	749	1	0	0	0	B
156	1104,968	0	47	750	0	0	1	1	S	16
156	1105,404	0	0	1020	0	1	1	0	R				450	452	449	-3	-1
156	1105,456	0	0	750	0	0	0	-1	E		488	504
157	1114,04	1023	3	750	1	0	0	0	B
157	1114,048	0	151	750	0	0	1	1	S	8
157	1114,5	0	0	1019	0	1	1	0	R				460	460	460	0	0
157	1114,544	0	9	750	0	0	0	-1	E		496	504
158	1122,104	1023	4	749	1	0	0	0	B
158	1122,116	0	150	750	0	0	1	1	S	12
158	1122,576	0	152	1019	0	1	1	0	R				470	472	470	-2	0
158	1122,6	0	0	750	0	0	0	-1	E		484	496
159	1126,148	1023	3	750	1	0	0	0	B
159	1126,164	0	145	750	0	0	1	1	S	16
159	1126,628	0	154	1019	0	1	1	0	R				480	480	481	1	1
159	1126,648	0	0	750	0	0	0	-1	E		484	500
160	1136,204	1023	3	750	1	0	0	0	B
160	1136,216	0	108	749	0	0	1	1	S	12
160	1136,696	0	154	1019	0	1	1	0	R				490	492	490	-2	0
160	1136,7	0	0	750	0	0	0	-1	E		484	496
161	1145,24	1023	4	750	1	0	0	0	B
161	1145,244	0	149	750	0	0	1	1	S	3,9999999999
161	1145,74	0	0	1019	0	1	0	-1	ER		496	500	500	500	500	0	0
162	1149,256	1023	4	750	1	0	0	0	B
162	1149,276	0	151	750	0	0	1	1	S	20
162	1149,76	0	0	750	0	0	0	-1	E		484	504
162	1149,764	0	8	1019	0	1	0	0	R				510	508	510	2	0
163	1155,272	1023	4	750	1	0	0	0	B
163	1155,284	0	150	750	0	0	1	1	S	12
163	1155,784	0	9	750	0	0	0	-1	E		500	512
163	1155,792	0	8	1020	0	1	0	0	R				520	520	520	0	0
164	1161,288	1023	4	750	1	0	0	0	B
164	1161,296	0	150	750	0	0	1	1	S	8
164	1161,796	0	9	750	0	0	0	-1	E		500	508
164	1161,82	0	6	1019	0	1	0	0	R				530	532	530	-2	0
165	1171,312	1023	4	750	1	0	0	0	B
165	1171,32	0	151	750	0	0	1	1	S	7,9999999998
165	1171,816	0	9	750	0	0	0	-1	E		496	504
165	1171,852	0	5	1020	0	1	0	0	R				540	540	540	0	0
166	1176,324	1023	4	750	1	0	0	0	B
166	1176,34	0	151	751	0	0	1	1	S	16
166	1176,836	0	9	749	0	0	0	-1	E		496	512
166	1176,876	0	6	1019	0	1	0	0	R				550	552	550	-2	0
167	1185,344	1022	4	750	1	0	0	0	B
167	1185,36	0	130	750	0	0	1	1	S	16
167	1185,844	0	0	750	0	0	0	-1	E		484	500
167	1185,904	0	5	1020	0	1	0	0	R				560	560	560	0	0
168	1191,36	1023	4	750	1	0	0	0	B
168	1191,372	0	25	750	0	0	1	1	S	12
168	1191,86	0	0	750	0	0	0	-1	E		488	500
168	1191,932	0	4	1019	0	1	0	0	R				570	572	570	-2	0
169	1199,376	1023	3	750	1	0	0	0	B
169	1199,38	1023	151	750	0	0	1	1	S	4,0000000001
169	1199,876	0	0	750	0	0	0	-1	E		496	500
169	1199,96	0	4	1019	0	1	0	0	R				580	584	580	-4	0
170	1205,392	1023	4	750	1	0	0	0	B
170	1205,4	0	148	750	0	0	1	1	S	8
170	1205,9	0	0	750	0	0	0	-1	E		500	508
170	1205,984	0	4	1019	0	1	0	0	R				590	592	590	-2	0
171	1209,404	1023	4	749	1	0	0	0	B
171	1209,408	0	21	750	0	0	1	1	S	4,0000000001
171	1209,912	0	8	751	0	0	0	-1	E		504	508
171	1210,004	0	4	1019	0	1	0	0	R				600	600	600	0	0
172	1218,424	1023	3	749	1	0	0	0	B
172	1218,428	0	150	750	0	0	1	1	S	4,0000000001
172	1218,928	0	9	749	0	0	0	-1	E		500	504
172	1219,036	0	4	1019	0	1	0	0	R				610	612	610	-2	0
173	1222,436	1023	4	750	1	0	0	0	B
173	1222,448	0	150	749	0	0	1	1	S	12
173	1222,944	0	9	750	0	0	0	-1	E		496	508
173	1223,056	0	3	1019	0	1	0	0	R				620	620	620	0	0
174	1227,448	1023	3	750	1	0	0	0	B
174	1227,46	0	150	750	0	0	1	1	S	12
174	1227,956	0	9	750	0	0	0	-1	E		496	508
174	1228,08	0	3	1019	0	1	0	0	R				630	632	630	-2	0
175	1231,46	1022	4	750	1	0	0	0	B
175	1231,48	0	151	750	0	0	1	1	S	20
175	1231,964	0	0	750	0	0	0	-1	E		484	504
175	1232,104	0	3	1019	0	1	0	0	R				640	644	640	-4	0
176	1238,48	1023	4	750	1	0	0	0	B
176	1238,496	0	151	750	0	0	1	1	S	16
176	1238,98	0	0	750	0	0	0	-1	E		484	500
176	1239,128	0	3	1019	0	1	0	0	R				650	648	649	1	-1
177	1246,496	1023	4	750	1	0	0	0	B
177	1246,504	0	86	750	0	0	1	1	S	8
177	1247	0	0	750	0	0	0	-1	E		496	504
177	1247,16	0	3	1020	0	1	0	0	R				660	664	660	-4	0
178	1256,524	1023	4	750	1	0	0	0	B
178	1256,532	0	150	751	0	0	1	1	S	7,9999999998
178	1257,032	0	9	750	0	0	0	-1	E		500	508
178	1257,192	0	3	1019	0	1	0	0	R				670	668	670	2	0
179	1266,544	1023	4	750	1	0	0	0	B
179	1266,556	0	147	749	0	0	1	1	S	12
179	1267,052	0	9	750	0	0	0	-1	E		496	508
179	1267,224	0	3	1018	0	1	0	0	R				680	680	680	0	0
180	1275,564	1023	4	750	1	0	0	0	B
180	1275,576	0	150	750	0	0	1	1	S	12
180	1276,06	0	0	750	0	0	0	-1	E		484	496
180	1276,256	0	3	1019	0	1	0	0	R				690	692	690	-2	0
181	1281,58	1023	4	750	1	0	0	0	B
181	1281,6	0	150	751	0	0	1	1	S	20
181	1282,084	0	0	750	0	0	0	-1	E		484	504
181	1282,28	0	3	1019	0	1	0	0	R				700	700	700	0	0
182	1290,6	1023	3	750	1	0	0	0	B
182	1290,608	0	151	750	0	0	1	1	S	7,9999999998
182	1291,104	0	0	750	0	0	0	-1	E		496	504
182	1291,312	0	3	1019	0	1	0	0	R				710	712	710	-2	0
183	1294,612	1023	4	750	1	0	0	0	B
183	1294,616	0	151	750	0	0	1	1	S	3,9999999999
183	1295,112	0	9	750	0	0	0	-1	E		496	500
183	1295,332	0	3	1019	0	1	0	0	R				720	720	720	0	0
184	1303,632	1023	4	750	1	0	0	0	B
184	1303,636	0	150	751	0	0	1	1	S	3,9999999999
184	1304,136	0	9	750	0	0	0	-1	E		500	504
184	1304,364	0	3	1019	0	1	0	0	R				730	732	730	-2	0
185	1311,648	1023	3	750	1	0	0	0	B
185	1311,664	0	150	750	0	0	1	1	S	16
185	1312,16	0	9	749	0	0	0	-1	E		496	512
185	1312,392	0	3	1019	0	1	0	0	R				740	744	740	-4	0
186	1315,66	1023	3	750	1	0	0	0	B
186	1315,676	0	150	750	0	0	1	1	S	16
186	1316,16	0	0	750	0	0	0	-1	E		484	500
186	1316,412	0	3	1019	0	1	0	0	R				750	752	750	-2	0
187	1321,676	1023	4	750	1	0	0	0	B
187	1321,692	0	151	751	0	0	1	1	S	16
187	1322,176	0	0	750	0	0	0	-1	E		484	500
187	1322,436	0	3	1020	0	1	0	0	R				760	760	760	0	0
188	1330,696	1023	4	750	1	0	0	0	B
188	1330,708	0	150	750	0	0	1	1	S	12
188	1331,208	0	9	750	0	0	0	-1	E		500	512
188	1331,464	0	3	1020	0	1	0	0	R				770	768	770	2	0
189	1337,712	1023	4	750	1	0	0	0	B
189	1337,724	0	150	750	0	0	1	1	S	12
189	1338,22	0	9	750	0	0	0	-1	E		496	508
189	1338,492	0	3	1020	0	1	0	0	R				780	780	780	0	0
190	1341,72	1023	4	750	1	0	0	0	B
190	1341,736	0	151	750	0	0	1	1	S	16
190	1342,22	0	0	750	0	0	0	-1	E		484	500
190	1342,512	0	3	1019	0	1	0	0	R				790	792	790	-2	0
191	1350,74	1023	4	750	1	0	0	0	B
191	1350,744	1023	151	750	0	0	1	1	S	3,9999999999
191	1351,24	0	0	750	0	0	0	-1	E		496	500
191	1351,544	0	3	1020	0	1	0	0	R				800	804	799	-5	-1
192	1360,764	1023	4	751	1	0	0	0	B
192	1360,776	0	151	750	0	0	1	1	S	12
192	1361,276	0	9	750	0	0	0	-1	E		500	512
192	1361,576	0	3	1020	0	1	0	0	R				810	812	810	-2	0
193	1367,784	1023	4	750	1	0	0	0	B
193	1367,792	0	149	750	0	0	1	1	S	7,9999999998
193	1368,288	0	9	750	0	0	0	-1	E		496	504
193	1368,604	0	3	1019	0	1	0	0	R				820	820	820	0	0
194	1374,8	1023	3	750	1	0	0	0	B
194	1374,816	0	130	751	0	0	1	1	S	16
194	1375,312	0	9	750	0	0	0	-1	E		496	512
194	1375,632	0	3	1019	0	1	0	0	R				830	832	830	-2	0
195	1378,812	1023	4	750	1	0	0	0	B
195	1378,828	0	150	750	0	0	1	1	S	16
195	1379,312	0	0	750	0	0	0	-1	E		484	500
195	1379,652	0	3	1019	0	1	0	0	R				840	840	840	0	0
196	1384,828	1023	4	750	1	0	0	0	B
196	1384,844	0	151	750	0	0	1	1	S	16
196	1385,328	0	0	750	0	0	0	-1	E		484	500
196	1385,68	0	3	1019	0	1	0	0	R				850	852	850	-2	0
197	1392,844	1023	3	750	1	0	0	0	B
197	1392,856	0	150	749	0	0	1	1	S	12
197	1393,356	0	9	749	0	0	0	-1	E		500	512
197	1393,708	0	3	1019	0	1	0	0	R				860	864	860	-4	0
198	1398,86	1022	4	750	1	0	0	0	B
198	1398,872	0	150	750	0	0	1	1	S	12
198	1399,368	0	9	751	0	0	0	-1	E		496	508
198	1399,732	0	3	1019	0	1	0	0	R				870	872	870	-2	0
199	1406,88	1023	4	749	1	0	0	0	B
199	1406,892	0	150	750	0	0	1	1	S	12
199	1407,376	0	0	750	0	0	0	-1	E		484	496
199	1407,76	0	3	1019	0	1	0	0	R				880	880	880	0	0
200	1412,892	1023	3	750	1	0	0	0	B
200	1412,912	0	38	750	0	0	1	1	S	20
200	1413,4	0	0	750	0	0	0	-1	E		488	508
200	1413,784	0	3	1019	0	1	0	0	R				890	892	890	-2	0
201	1420,912	1023	3	750	1	0	0	0	B
201	1420,92	0	151	750	0	0	1	1	S	8
201	1421,416	0	0	750	0	0	0	-1	E		496	504
201	1421,812	0	3	1019	0	1	0	0	R				900	900	899	-1	-1
202	1425,924	1023	3	750	1	0	0	0	B
202	1425,928	1023	132	750	0	0	1	1	S	4,0000000001
202	1426,428	0	0	749	0	0	0	-1	E		500	504
202	1426,836	0	3	1019	0	1	0	0	R				910	912	910	-2	0
203	1430,94	1023	4	750	1	0	0	0	B
203	1430,952	0	149	751	0	0	1	1	S	12
203	1431,452	0	9	750	0	0	0	-1	E		500	512
203	1431,86	0	3	1019	0	1	0	0	R				920	920	920	0	0
204	1434,948	1023	4	751	1	0	0	0	B
204	1434,96	0	148	751	0	0	1	1	S	12
204	1435,456	0	9	750	0	0	0	-1	E		496	508
204	1435,88	0	3	1019	0	1	0	0	R				930	932	930	-2	0
205	1440,964	1023	4	749	1	0	0	0	B
205	1440,976	0	151	750	0	0	1	1	S	12
205	1441,46	0	0	749	0	0	0	-1	E		484	496
205	1441,904	0	3	1019	0	1	0	0	R				940	940	940	0	0
206	1446,976	1023	3	750	1	0	0	0	B
206	1446,992	0	151	751	0	0	1	1	S	16
206	1447,476	0	0	750	0	0	0	-1	E		484	500
206	1447,928	0	3	1019	0	1	0	0	R				950	952	950	-2	0
207	1453,996	1023	4	750	1	0	0	0	B
207	1454,004	0	151	750	0	0	1	1	S	8
207	1454,504	0	9	751	0	0	0	-1	E		500	508
207	1454,956	0	3	1019	0	1	0	0	R				960	960	960	0	0
208	1460,008	1023	4	749	1	0	0	0	B
208	1460,016	0	98	750	0	0	1	1	S	8
208	1460,516	0	9	750	0	0	0	-1	E		500	508
208	1460,98	0	3	1020	0	1	0	0	R				970	972	970	-2	0
209	1467,024	1023	4	750	1	0	0	0	B
209	1467,036	0	151	751	0	0	1	1	S	12
209	1467,52	0	0	750	0	0	0	-1	E		484	496
209	1468,008	0	3	1019	0	1	0	0	R				980	984	980	-4	0
210	1472,04	1023	4	750	1	0	0	0	B
210	1472,056	0	107	750	0	0	1	1	S	16
210	1472,54	0	0	749	0	0	0	-1	E		484	500
210	1473,032	0	3	1019	0	1	0	0	R				990	992	990	-2	0
211	1478,056	1023	4	750	1	0	0	0	B
211	1478,06	0	149	750	0	0	1	1	S	3,9999999999
211	1478,356	0	154	1019	0	1	1	0	R				300	300	299	-1	-1
211	1478,556	0	0	750	0	0	0	-1	E		496	500
212	1482,272	1023	3	751	1	0	0	0	B
212	1482,288	0	83	750	0	0	1	1	S	16
212	1482,58	0	0	1019	0	1	1	0	R				310	308	310	2	0
212	1482,772	0	11	751	0	0	0	-1	E		484	500
213	1488,492	1023	3	750	1	0	0	0	B
213	1488,5	0	136	750	0	0	1	1	S	8
213	1488,812	0	151	1019	0	1	1	0	R				320	320	319	-1	-1
213	1488,996	0	0	750	0	0	0	-1	E		496	504
214	1493,7	1023	4	750	1	0	0	0	B
214	1493,72	0	79	750	0	0	1	1	S	20
214	1494,028	0	0	1020	0	1	1	0	R				330	328	330	2	0
214	1494,204	0	11	750	0	0	0	-1	E		484	504
215	1499,9	1023	3	750	1	0	0	0	B
215	1499,912	0	130	750	0	0	1	1	S	12
215	1500,24	0	86	1019	0	1	1	0	R				340	340	340	0	0
215	1500,396	0	0	750	0	0	0	-1	E		484	496
216	1509,084	1023	3	750	1	0	0	0	B
216	1509,1	0	109	750	0	0	1	1	S	16
216	1509,436	0	0	1020	0	1	1	0	R				350	352	349	-3	-1
216	1509,584	0	0	750	0	0	0	-1	E		484	500
217	1519,264	1023	4	749	1	0	0	0	B
217	1519,28	0	34	750	0	0	1	1	S	16
217	1519,624	0	0	1019	0	1	1	0	R				360	360	360	0	0
217	1519,768	0	0	749	0	0	0	-1	E		488	504
218	1523,428	1021	4	750	1	0	0	0	B
218	1523,448	0	83	750	0	0	1	1	S	20
218	1523,8	0	40	1019	0	1	1	0	R				370	372	370	-2	0
218	1523,932	0	0	750	0	0	0	-1	E		484	504
219	1530,596	1023	4	750	1	0	0	0	B
219	1530,616	0	151	749	0	0	1	1	S	20
219	1530,98	0	154	1019	0	1	1	0	R				380	384	380	-4	0
219	1531,1	0	0	750	0	0	0	-1	E		484	504
220	1536,736	1023	3	750	1	0	0	0	B
220	1536,744	0	151	749	0	0	1	1	S	8
220	1537,128	0	0	1019	0	1	1	0	R				390	392	390	-2	0
220	1537,24	0	0	749	0	0	0	-1	E		496	504
221	1544,88	1023	3	749	1	0	0	0	B
221	1544,892	0	151	750	0	0	1	1	S	12
221	1545,28	0	0	1019	0	1	1	0	R				400	400	400	0	0
221	1545,388	0	0	750	0	0	0	-1	E		496	508
222	1551,008	1023	4	750	1	0	0	0	B
222	1551,024	0	151	750	0	0	1	1	S	16
222	1551,42	0	154	1019	0	1	1	0	R				410	412	409	-3	-1
222	1551,524	0	9	750	0	0	0	-1	E		500	516
223	1555,128	1023	0	750	1	0	0	0	B
223	1555,132	0	151	750	0	0	1	1	S	4,0000000001
223	1555,548	0	0	1019	0	1	1	0	R				420	420	420	0	0
223	1555,632	0	8	751	0	0	0	-1	E		500	504
224	1561,224	1023	4	750	1	0	0	0	B
224	1561,232	0	108	750	0	0	1	1	S	8
224	1561,656	0	0	1019	0	1	1	0	R				430	432	430	-2	0
224	1561,732	0	9	750	0	0	0	-1	E		500	508
225	1565,32	1023	4	750	1	0	0	0	B
225	1565,332	0	150	751	0	0	1	1	S	12
225	1565,76	0	153	1019	0	1	1	0	R				440	440	440	0	0
225	1565,828	0	9	750	0	0	0	-1	E		496	508
226	1572,408	1023	3	750	1	0	0	0	B
226	1572,42	0	150	749	0	0	1	1	S	12
226	1572,86	0	0	1019	0	1	1	0	R				450	452	450	-2	0
226	1572,904	0	0	750	0	0	0	-1	E		484	496
227	1578,48	1022	4	749	1	0	0	0	B
227	1578,492	0	45	750	0	0	1	1	S	12
227	1578,94	0	154	1020	0	1	1	0	R				460	460	460	0	0
227	1578,98	0	0	750	0	0	0	-1	E		488	500
228	1582,532	1023	3	750	1	0	0	0	B
228	1582,552	0	144	750	0	0	1	1	S	20
228	1583,004	0	0	1019	0	1	1	0	R				470	472	470	-2	0
228	1583,036	0	0	750	0	0	0	-1	E		484	504
229	1591,6	1023	4	750	1	0	0	0	B
229	1591,612	0	151	750	0	0	1	1	S	12
229	1592,08	0	0	1019	0	1	1	0	R				480	480	480	0	0
229	1592,112	0	9	750	0	0	0	-1	E		500	512
230	1595,644	1023	4	750	1	0	0	0	B
230	1595,648	0	33	751	0	0	1	1	S	4,0000000001
230	1596,136	0	0	1020	0	1	1	0	R				490	492	490	-2	0
230	1596,148	0	9	751	0	0	0	-1	E		500	504
231	1601,672	1023	3	750	1	0	0	0	B
231	1601,684	0	150	750	0	0	1	1	S	12
231	1602,172	0	0	1020	0	1	1	0	R				500	500	499	-1	-1
231	1602,18	0	9	750	0	0	0	-1	E		496	508
232	1607,7	1023	4	750	1	0	0	0	B
232	1607,72	0	151	750	0	0	1	1	S	20
232	1608,204	0	0	750	0	0	0	-1	E		484	504
232	1608,212	0	8	1020	0	1	0	0	R				510	512	510	-2	0
233	1614,724	1023	3	750	1	0	0	0	B
233	1614,748	0	151	750	0	0	1	1	S	24
233	1615,232	0	0	750	0	0	0	-1	E		484	508
233	1615,244	0	8	1019	0	1	0	0	R				520	520	520	0	0
234	1620,736	1023	4	751	1	0	0	0	B
234	1620,748	0	152	750	0	0	1	1	S	12
234	1621,244	0	0	750	0	0	0	-1	E		496	508
234	1621,268	0	6	1019	0	1	0	0	R				530	532	529	-3	-1
235	1628,756	1023	4	750	1	0	0	0	B
235	1628,764	0	150	750	0	0	1	1	S	8
235	1629,26	0	9	750	0	0	0	-1	E		496	504
235	1629,296	0	6	1019	0	1	0	0	R				540	540	540	0	0
236	1632,768	1023	0	750	1	0	0	0	B
236	1632,772	0	30	750	0	0	1	1	S	3,9999999999
236	1633,26	0	0	750	0	0	0	-1	E		488	492
236	1633,32	0	5	1020	0	1	0	0	R				550	552	550	-2	0
237	1636,776	1021	4	751	1	0	0	0	B
237	1636,792	0	52	750	0	0	1	1	S	16
237	1637,28	0	0	750	0	0	0	-1	E		488	504
237	1637,34	0	5	1019	0	1	0	0	R				560	564	561	-3	1
238	1644,796	1023	4	750	1	0	0	0	B
238	1644,8	0	149	750	0	0	1	1	S	3,9999999999
238	1645,3	0	0	750	0	0	0	-1	E		500	504
238	1645,368	0	4	1019	0	1	0	0	R				570	572	570	-2	0
239	1648,804	1023	3	750	1	0	0	0	B
239	1648,808	1022	137	750	0	0	1	1	S	3,9999999999
239	1649,308	0	0	750	0	0	0	-1	E		500	504
239	1649,388	0	4	1019	0	1	0	0	R				580	584	580	-4	0
240	1652,816	1023	4	751	1	0	0	0	B
240	1652,828	0	123	750	0	0	1	1	S	12
240	1653,328	0	9	750	0	0	0	-1	E		500	512
240	1653,408	0	4	1019	0	1	0	0	R				590	592	590	-2	0
241	1661,836	1023	3	750	1	0	0	0	B
241	1661,852	0	151	750	0	0	1	1	S	16
241	1662,336	0	0	750	0	0	0	-1	E		484	500
241	1662,436	0	5	1019	0	1	0	0	R				600	600	600	0	0
242	1668,852	1023	4	750	1	0	0	0	B
242	1668,868	0	151	750	0	0	1	1	S	16
242	1669,352	0	0	750	0	0	0	-1	E		484	500
242	1669,464	0	3	1019	0	1	0	0	R				610	612	610	-2	0
243	1677,872	1023	4	750	1	0	0	0	B
243	1677,876	1023	133	749	0	0	1	1	S	3,9999999999
243	1678,372	0	0	750	0	0	0	-1	E		496	500
243	1678,496	0	3	1020	0	1	0	0	R				620	624	620	-4	0
244	1682,888	1023	4	749	1	0	0	0	B
244	1682,896	0	151	750	0	0	1	1	S	7,9999999998
244	1683,396	0	9	750	0	0	0	-1	E		500	508
244	1683,52	0	3	1019	0	1	0	0	R				630	632	630	-2	0
245	1687,9	1023	4	750	1	0	0	0	B
245	1687,908	0	150	750	0	0	1	1	S	8
245	1688,404	0	9	750	0	0	0	-1	E		496	504
245	1688,54	0	4	1019	0	1	0	0	R				640	640	640	0	0
246	1696,92	1023	3	750	1	0	0	0	B
246	1696,928	0	117	750	0	0	1	1	S	8
246	1697,424	0	9	750	0	0	0	-1	E		496	504
246	1697,572	0	3	1017	0	1	0	0	R				650	652	650	-2	0
247	1705,94	1023	4	749	1	0	0	0	B
247	1705,964	0	151	751	0	0	1	1	S	24
247	1706,448	0	0	750	0	0	0	-1	E		484	508
247	1706,604	0	3	1019	0	1	0	0	R				660	664	660	-4	0
248	1710,952	1023	4	750	1	0	0	0	B
248	1710,96	0	149	750	0	0	1	1	S	8
248	1711,46	0	8	751	0	0	0	-1	E		500	508
248	1711,624	0	3	1019	0	1	0	0	R				670	672	670	-2	0
249	1718,972	1023	3	750	1	0	0	0	B
249	1718,98	0	150	750	0	0	1	1	S	8
249	1719,476	0	9	751	0	0	0	-1	E		496	504
249	1719,652	0	3	1019	0	1	0	0	R				680	680	680	0	0
250	1723,984	1023	4	750	1	0	0	0	B
250	1724,004	0	151	750	0	0	1	1	S	20
250	1724,488	0	0	750	0	0	0	-1	E		484	504
250	1724,676	0	3	1019	0	1	0	0	R				690	692	690	-2	0
251	1730	1023	3	750	1	0	0	0	B
251	1730,016	0	43	750	0	0	1	1	S	16
251	1730,504	0	0	749	0	0	0	-1	E		488	504
251	1730,7	0	3	1019	0	1	0	0	R				700	700	700	0	0
252	1735,012	1021	4	750	1	0	0	0	B
252	1735,016	0	150	750	0	0	1	1	S	4,0000000001
252	1735,516	0	9	750	0	0	0	-1	E		500	504
252	1735,724	0	3	1019	0	1	0	0	R				710	712	710	-2	0
253	1741,028	1023	3	750	1	0	0	0	B
253	1741,04	0	150	750	0	0	1	1	S	12
253	1741,536	0	9	750	0	0	0	-1	E		496	508
253	1741,748	0	3	1020	0	1	0	0	R				720	720	720	0	0
254	1751,052	1023	3	750	1	0	0	0	B
254	1751,064	0	128	750	0	0	1	1	S	12
254	1751,548	0	0	749	0	0	0	-1	E		484	496
254	1751,784	0	3	1019	0	1	0	0	R				730	732	730	-2	0
255	1757,068	1021	107	750	1	0	1	1	BS	0
255	1757,564	0	0	750	0	0	0	-1	E		496	496
255	1757,808	0	3	1021	0	1	0	0	R				740	740	740	0	0
256	1763,08	1023	4	750	1	0	0	0	B
256	1763,092	0	151	750	0	0	1	1	S	12
256	1763,588	0	0	750	0	0	0	-1	E		496	508
256	1763,832	0	3	1021	0	1	0	0	R				750	752	750	-2	0
257	1767,092	1023	4	750	1	0	0	0	B
257	1767,096	1023	33	750	0	0	1	1	S	3,9999999999
257	1767,6	0	8	750	0	0	0	-1	E		504	508
257	1767,856	0	3	1019	0	1	0	0	R				760	764	760	-4	0
258	1774,112	1023	4	749	1	0	0	0	B
258	1774,124	0	71	750	0	0	1	1	S	12
258	1774,608	0	10	750	0	0	0	-1	E		484	496
258	1774,884	0	3	1019	0	1	0	0	R				770	772	770	-2	0
259	1783,132	1023	4	750	1	0	0	0	B
259	1783,148	0	151	750	0	0	1	1	S	16
259	1783,632	0	0	750	0	0	0	-1	E		484	500
259	1783,916	0	3	1019	0	1	0	0	R				780	784	780	-4	0
260	1787,144	1023	4	750	1	0	0	0	B
260	1787,156	0	62	750	0	0	1	1	S	12
260	1787,644	0	0	750	0	0	0	-1	E		488	500
260	1787,936	0	3	1020	0	1	0	0	R				790	792	791	-1	1
261	1795,164	1023	3	750	1	0	0	0	B
261	1795,172	0	151	750	0	0	1	1	S	8
261	1795,672	0	9	750	0	0	0	-1	E		500	508
261	1795,964	0	3	1019	0	1	0	0	R				800	800	800	0	0
262	1804,184	1023	4	750	1	0	0	0	B
262	1804,196	0	151	750	0	0	1	1	S	12
262	1804,68	0	0	750	0	0	0	-1	E		484	496
262	1804,996	0	3	1019	0	1	0	0	R				810	812	810	-2	0
263	1809,196	1023	3	750	1	0	0	0	B
263	1809,208	0	149	751	0	0	1	1	S	12
263	1809,692	0	0	750	0	0	0	-1	E		484	496
263	1810,016	0	3	1019	0	1	0	0	R				820	820	820	0	0
264	1819,216	1022	4	750	1	0	0	0	B
264	1819,228	0	150	750	0	0	1	1	S	12
264	1819,728	0	9	751	0	0	0	-1	E		500	512
264	1820,048	0	3	1020	0	1	0	0	R				830	832	830	-2	0
265	1828,24	1023	4	750	1	0	0	0	B
265	1828,252	0	150	750	0	0	1	1	S	12
265	1828,736	0	0	750	0	0	0	-1	E		484	496
265	1829,08	0	3	1017	0	1	0	0	R				840	840	840	0	0
266	1837,26	1023	3	749	1	0	0	0	B
266	1837,264	0	62	749	0	0	1	1	S	4,0000000001
266	1837,76	0	0	750	0	0	0	-1	E		496	500
266	1838,108	0	5	1019	0	1	0	0	R				850	848	850	2	0
267	1847,28	1023	4	750	1	0	0	0	B
267	1847,292	0	22	750	0	0	1	1	S	12
267	1847,792	0	9	750	0	0	0	-1	E		500	512
267	1848,144	0	3	1020	0	1	0	0	R				860	864	860	-4	0
268	1857,304	1023	3	750	1	0	0	0	B
268	1857,32	0	151	750	0	0	1	1	S	16
268	1857,804	0	0	750	0	0	0	-1	E		484	500
268	1858,176	0	3	1019	0	1	0	0	R				870	872	870	-2	0
269	1867,324	1023	4	750	1	0	0	0	B
269	1867,328	1023	149	750	0	0	1	1	S	3,9999999999
269	1867,828	0	0	750	0	0	0	-1	E		500	504
269	1868,208	0	3	1019	0	1	0	0	R				880	884	880	-4	0
270	1872,336	1023	2	750	1	0	0	0	B
270	1872,34	1023	73	750	0	0	1	1	S	4,0000000001
270	1872,84	0	9	751	0	0	0	-1	E		500	504
270	1873,228	0	3	1019	0	1	0	0	R				890	892	891	-1	1
271	1881,356	1023	3	750	1	0	0	0	B
271	1881,376	0	151	750	0	0	1	1	S	20
271	1881,86	0	0	750	0	0	0	-1	E		484	504
271	1882,26	0	3	1019	0	1	0	0	R				900	904	900	-4	0
272	1886,368	1023	4	750	1	0	0	0	B
272	1886,376	0	53	751	0	0	1	1	S	8
272	1886,872	0	0	750	0	0	0	-1	E		496	504
272	1887,28	0	3	1020	0	1	0	0	R				910	912	910	-2	0
273	1896,392	1023	4	750	1	0	0	0	B
273	1896,396	0	150	750	0	0	1	1	S	3,9999999999
273	1896,896	0	9	750	0	0	0	-1	E		500	504
273	1897,312	0	3	1020	0	1	0	0	R				920	920	920	0	0
274	1903,408	1023	4	750	1	0	0	0	B
274	1903,424	0	151	751	0	0	1	1	S	16
274	1903,92	0	9	750	0	0	0	-1	E		496	512
274	1904,34	0	3	1020	0	1	0	0	R				930	932	930	-2	0
275	1910,424	1023	4	749	1	0	0	0	B
275	1910,444	0	151	750	0	0	1	1	S	20
275	1910,928	0	0	750	0	0	0	-1	E		484	504
275	1911,368	0	3	1019	0	1	0	0	R				940	944	940	-4	0
276	1918,444	1023	4	750	1	0	0	0	B
276	1918,448	0	150	750	0	0	1	1	S	4,0000000001
276	1918,944	0	0	750	0	0	0	-1	E		496	500
276	1919,396	0	3	1019	0	1	0	0	R				950	952	950	-2	0
277	1927,464	1023	4	750	1	0	0	0	B
277	1927,48	0	151	750	0	0	1	1	S	16
277	1927,976	0	9	750	0	0	0	-1	E		496	512
277	1928,428	0	3	1019	0	1	0	0	R				960	964	960	-4	0
278	1933,48	1023	4	750	1	0	0	0	B
278	1933,492	0	150	750	0	0	1	1	S	12
278	1933,988	0	9	751	0	0	0	-1	E		496	508
278	1934,452	0	1	1019	0	1	0	0	R				970	972	970	-2	0
279	1938,496	1023	0	749	1	0	0	0	B
279	1938,504	0	95	750	0	0	1	1	S	8
279	1938,988	0	0	750	0	0	0	-1	E		484	492
279	1939,476	0	3	1019	0	1	0	0	R				980	980	980	0	0
280	1945,512	1016	3	749	1	0	0	0	B
280	1945,52	0	151	750	0	0	1	1	S	8
280	1946,02	0	9	750	0	0	0	-1	E		500	508
280	1946,504	0	3	1020	0	1	0	0	R				990	992	990	-2	0
281	1949,524	1023	3	750	1	0	0	0	B
281	1949,532	0	150	750	0	0	1	1	S	8
281	1949,824	0	0	1019	0	1	1	0	R				300	300	300	0	0
281	1950,028	0	9	750	0	0	0	-1	E		496	504
282	1958,748	1017	4	749	1	0	0	0	B
282	1958,764	0	34	750	0	0	1	1	S	16
282	1959,06	0	39	1020	0	1	1	0	R				310	312	310	-2	0
282	1959,252	0	0	750	0	0	0	-1	E		488	504
283	1968,964	1023	4	748	1	0	0	0	B
283	1968,976	0	150	750	0	0	1	1	S	12
283	1969,284	0	0	1019	0	1	1	0	R				320	320	319	-1	-1
283	1969,472	0	9	750	0	0	0	-1	E		496	508
284	1976,18	1023	4	750	1	0	0	0	B
284	1976,188	0	126	750	0	0	1	1	S	8
284	1976,508	0	0	1019	0	1	1	0	R				330	328	329	1	-1
284	1976,688	0	9	750	0	0	0	-1	E		500	508
285	1983,38	1023	3	750	1	0	0	0	B
285	1983,396	0	151	750	0	0	1	1	S	16
285	1983,72	0	0	1019	0	1	1	0	R				340	340	339	-1	-1
285	1983,892	0	9	750	0	0	0	-1	E		496	512
286	1987,568	1023	0	750	1	0	0	0	B
286	1987,572	0	73	750	0	0	1	1	S	4,0000000001
286	1987,92	0	153	1019	0	1	1	0	R				350	352	350	-2	0
286	1988,056	0	19	750	0	0	0	-1	E		484	488
287	1991,732	1023	3	750	1	0	0	0	B
287	1991,74	0	101	750	0	0	1	1	S	8
287	1992,092	0	28	1019	0	1	1	0	R				360	360	368	8	8
287	1992,224	0	0	750	0	0	0	-1	E		484	492
288	1996,884	1023	3	750	1	0	0	0	B
288	1996,892	0	145	750	0	0	1	1	S	8
288	1997,252	0	31	1020	0	1	1	0	R				370	368	370	2	0
288	1997,388	0	9	750	0	0	0	-1	E		496	504
289	2005,036	1023	3	750	1	0	0	0	B
289	2005,052	0	150	750	0	0	1	1	S	16
289	2005,416	0	154	1019	0	1	1	0	R				380	380	380	0	0
289	2005,536	0	0	750	0	0	0	-1	E		484	500
290	2011,176	1023	3	749	1	0	0	0	B
290	2011,196	0	151	750	0	0	1	1	S	20
290	2011,568	0	0	1019	0	1	1	0	R				390	392	391	-1	1
290	2011,68	0	0	750	0	0	0	-1	E		484	504
291	2019,32	1023	3	750	1	0	0	0	B
291	2019,328	0	149	750	0	0	1	1	S	8
291	2019,72	0	152	1020	0	1	1	0	R				400	400	399	-1	-1
291	2019,828	0	0	750	0	0	0	-1	E		500	508
292	2029,46	1023	4	750	1	0	0	0	B
292	2029,472	0	151	749	0	0	1	1	S	12
292	2029,868	0	153	1019	0	1	1	0	R				410	408	410	2	0
292	2029,972	0	9	750	0	0	0	-1	E		500	512
293	2036,58	1023	3	749	1	0	0	0	B
293	2036,588	0	150	749	0	0	1	1	S	7,9999999998
293	2037	0	153	1019	0	1	1	0	R				420	420	419	-1	-1
293	2037,084	0	9	750	0	0	0	-1	E		496	504
294	2040,676	1023	4	750	1	0	0	0	B
294	2040,688	0	150	750	0	0	1	1	S	12
294	2041,108	0	0	1019	0	1	1	0	R				430	432	430	-2	0
294	2041,172	0	0	751	0	0	0	-1	E		484	496
295	2050,772	1023	4	750	1	0	0	0	B
295	2050,78	0	151	750	0	0	1	1	S	8,0000000003
295	2051,216	0	0	1020	0	1	1	0	R				440	444	440	-4	0
295	2051,28	0	9	749	0	0	0	-1	E		500	508
296	2057,856	1023	3	750	1	0	0	0	B
296	2057,864	0	49	750	0	0	1	1	S	7,9999999998
296	2058,304	0	0	1019	0	1	1	0	R				450	448	450	2	0
296	2058,364	0	9	750	0	0	0	-1	E		500	508
297	2062,932	1023	4	750	1	0	0	0	B
297	2062,948	0	150	750	0	0	1	1	S	16
297	2063,392	0	153	1019	0	1	1	0	R				460	460	461	1	1
297	2063,444	0	9	750	0	0	0	-1	E		496	512
298	2072,008	1023	3	750	1	0	0	0	B
298	2072,02	0	151	750	0	0	1	1	S	12
298	2072,476	0	0	1020	0	1	1	0	R				470	468	470	2	0
298	2072,504	0	0	750	0	0	0	-1	E		484	496
299	2080,06	1023	3	749	1	0	0	0	B
299	2080,068	0	22	750	0	0	1	1	S	8,0000000003
299	2080,54	0	153	1019	0	1	1	0	R				480	480	480	0	0
299	2080,564	0	0	750	0	0	0	-1	E		496	504
300	2085,108	1023	4	750	1	0	0	0	B
300	2085,116	0	151	750	0	0	1	1	S	7,9999999998
300	2085,596	0	0	1019	0	1	1	0	R				490	488	489	1	-1
300	2085,616	0	9	750	0	0	0	-1	E		500	508
301	2092,148	1023	4	750	1	0	0	0	B
301	2092,16	0	73	750	0	0	1	1	S	12
301	2092,652	0	0	1019	0	1	1	0	R				500	504	500	-4	0
301	2092,66	0	9	750	0	0	0	-1	E		500	512
302	2102,188	1023	0	750	1	0	0	0	B
302	2102,196	0	51	750	0	0	1	1	S	7,9999999998
302	2102,684	0	0	750	0	0	0	-1	E		488	496
302	2102,696	0	7	1020	0	1	0	0	R				510	508	510	2	0
303	2111,208	1023	4	750	1	0	0	0	B
303	2111,216	0	151	750	0	0	1	1	S	7,9999999998
303	2111,716	0	9	750	0	0	0	-1	E		500	508
303	2111,728	0	7	1020	0	1	0	0	R				520	520	520	0	0
304	2118,224	1023	3	749	1	0	0	0	B
304	2118,232	0	151	750	0	0	1	1	S	7,9999999998
304	2118,728	0	9	749	0	0	0	-1	E		496	504
304	2118,756	0	6	1019	0	1	0	0	R				530	532	529	-3	-1
305	2125,24	1023	3	750	1	0	0	0	B
305	2125,26	0	151	750	0	0	1	1	S	20
305	2125,744	0	0	749	0	0	0	-1	E		484	504
305	2125,78	0	6	1019	0	1	0	0	R				540	540	540	0	0
306	2129,252	1022	3	750	1	0	0	0	B
306	2129,268	0	130	749	0	0	1	1	S	16
306	2129,752	0	0	750	0	0	0	-1	E		484	500
306	2129,804	0	5	1019	0	1	0	0	R				550	552	550	-2	0
307	2139,276	1023	3	749	1	0	0	0	B
307	2139,28	0	150	750	0	0	1	1	S	4,0000000004
307	2139,78	0	9	750	0	0	0	-1	E		500	504
307	2139,836	0	5	1019	0	1	0	0	R				560	560	559	-1	-1
308	2148,296	1023	4	750	1	0	0	0	B
308	2148,312	0	150	750	0	0	1	1	S	16
308	2148,808	0	9	750	0	0	0	-1	E		496	512
308	2148,868	0	4	1020	0	1	0	0	R				570	572	569	-3	-1
309	2153,308	1023	4	750	1	0	0	0	B
309	2153,324	0	150	751	0	0	1	1	S	16
309	2153,808	0	0	750	0	0	0	-1	E		484	500
309	2153,892	0	4	1019	0	1	0	0	R				580	584	579	-5	-1
310	2162,332	1023	3	750	1	0	0	0	B
310	2162,336	0	36	750	0	0	1	1	S	4,0000000004
310	2162,832	0	0	750	0	0	0	-1	E		496	500
310	2162,92	0	4	1019	0	1	0	0	R				590	588	589	1	-1
311	2167,344	1023	3	751	1	0	0	0	B
311	2167,352	0	121	750	0	0	1	1	S	7,9999999998
311	2167,852	0	0	750	0	0	0	-1	E		500	508
311	2167,944	0	4	1019	0	1	0	0	R				600	600	600	0	0
312	2171,352	1023	4	750	1	0	0	0	B
312	2171,364	0	150	750	0	0	1	1	S	12
312	2171,864	0	8	750	0	0	0	-1	E		500	512
312	2171,964	0	4	1019	0	1	0	0	R				610	612	610	-2	0
313	2177,368	1023	3	750	1	0	0	0	B
313	2177,376	0	34	750	0	0	1	1	S	8,0000000003
313	2177,864	0	0	750	0	0	0	-1	E		488	496
313	2177,988	0	3	1019	0	1	0	0	R				620	620	620	0	0
314	2184,388	1023	3	750	1	0	0	0	B
314	2184,404	0	71	750	0	0	1	1	S	16
314	2184,888	0	0	750	0	0	0	-1	E		484	500
314	2185,016	0	3	1019	0	1	0	0	R				630	628	630	2	0
315	2191,404	1023	3	750	1	0	0	0	B
315	2191,412	0	109	750	0	0	1	1	S	8,0000000003
315	2191,908	0	0	750	0	0	0	-1	E		496	504
315	2192,044	0	3	1019	0	1	0	0	R				640	640	640	0	0
316	2196,416	1023	4	750	1	0	0	0	B
316	2196,42	0	134	750	0	0	1	1	S	3,9999999999
316	2196,916	0	9	750	0	0	0	-1	E		496	500
316	2197,064	0	3	1019	0	1	0	0	R				650	648	650	2	0
317	2201,424	1023	4	750	1	0	0	0	B
317	2201,44	0	126	750	0	0	1	1	S	16
317	2201,936	0	9	750	0	0	0	-1	E		496	512
317	2202,084	0	3	1019	0	1	0	0	R				660	660	659	-1	-1
318	2209,444	1023	4	750	1	0	0	0	B
318	2209,46	0	151	750	0	0	1	1	S	16
318	2209,944	0	0	750	0	0	0	-1	E		484	500
318	2210,116	0	3	1019	0	1	0	0	R				670	672	670	-2	0
319	2216,46	1023	3	749	1	0	0	0	B
319	2216,476	0	152	750	0	0	1	1	S	16
319	2216,972	0	0	750	0	0	0	-1	E		496	512
319	2217,144	0	3	1020	0	1	0	0	R				680	684	680	-4	0
320	2220,476	1023	4	750	1	0	0	0	B
320	2220,484	0	151	750	0	0	1	1	S	7,9999999998
320	2220,984	0	9	750	0	0	0	-1	E		500	508
320	2221,164	0	3	1020	0	1	0	0	R				690	688	689	1	-1
321	2230,496	1023	4	750	1	0	0	0	B
321	2230,508	0	150	749	0	0	1	1	S	12
321	2230,992	0	0	750	0	0	0	-1	E		484	496
321	2231,2	0	3	1020	0	1	0	0	R				700	704	699	-5	-1
322	2239,52	1023	4	750	1	0	0	0	B
322	2239,528	0	26	750	0	0	1	1	S	8,0000000003
322	2240,024	0	0	750	0	0	0	-1	E		496	504
322	2240,232	0	3	1019	0	1	0	0	R				710	712	710	-2	0
323	2248,54	1023	4	750	1	0	0	0	B
323	2248,544	0	54	750	0	0	1	1	S	3,9999999999
323	2249,048	0	9	750	0	0	0	-1	E		504	508
323	2249,26	0	3	1019	0	1	0	0	R				720	720	720	0	0
324	2254,552	1023	4	750	1	0	0	0	B
324	2254,56	0	33	750	0	0	1	1	S	7,9999999998
324	2255,048	0	0	750	0	0	0	-1	E		488	496
324	2255,284	0	3	1019	0	1	0	0	R				730	732	730	-2	0
325	2258,564	1023	4	750	1	0	0	0	B
325	2258,584	0	151	750	0	0	1	1	S	20
325	2259,068	0	0	750	0	0	0	-1	E		484	504
325	2259,304	0	3	1020	0	1	0	0	R				740	740	740	0	0
326	2265,58	1023	4	750	1	0	0	0	B
326	2265,588	0	151	750	0	0	1	1	S	8,0000000003
326	2266,084	0	0	750	0	0	0	-1	E		496	504
326	2266,332	0	3	1020	0	1	0	0	R				750	752	750	-2	0
327	2270,596	1023	4	750	1	0	0	0	B
327	2270,6	0	144	750	0	0	1	1	S	3,9999999999
327	2271,096	0	0	750	0	0	0	-1	E		496	500
327	2271,356	0	3	1018	0	1	0	0	R				760	760	760	0	0
328	2279,616	1023	4	750	1	0	0	0	B
328	2279,628	0	151	750	0	0	1	1	S	12
328	2280,124	0	9	750	0	0	0	-1	E		496	508
328	2280,388	0	3	1019	0	1	0	0	R				770	772	770	-2	0
329	2283,624	1023	4	750	1	0	0	0	B
329	2283,636	0	32	751	0	0	1	1	S	12
329	2284,124	0	0	750	0	0	0	-1	E		488	500
329	2284,408	0	3	1019	0	1	0	0	R				780	784	781	-3	1
330	2289,64	1023	3	750	1	0	0	0	B
330	2289,652	0	46	751	0	0	1	1	S	12
330	2290,14	0	0	750	0	0	0	-1	E		488	500
330	2290,432	0	3	1020	0	1	0	0	R				790	792	790	-2	0
331	2299,66	1023	3	749	1	0	0	0	B
331	2299,664	1023	150	749	0	0	1	1	S	4,0000000004
331	2300,164	0	9	750	0	0	0	-1	E		500	504
331	2300,464	0	3	1019	0	1	0	0	R				800	804	800	-4	0
332	2304,676	1023	4	750	1	0	0	0	B
332	2304,688	0	151	750	0	0	1	1	S	12
332	2305,184	0	9	750	0	0	0	-1	E		496	508
332	2305,484	0	4	1018	0	1	0	0	R				810	808	810	2	0
333	2313,696	1023	4	750	1	0	0	0	B
333	2313,708	0	151	750	0	0	1	1	S	12
333	2314,192	0	0	750	0	0	0	-1	E		484	496
333	2314,516	0	3	1019	0	1	0	0	R				820	820	820	0	0
334	2322,716	1023	3	750	1	0	0	0	B
334	2322,728	0	150	749	0	0	1	1	S	12
334	2323,212	0	0	750	0	0	0	-1	E		484	496
334	2323,548	0	3	1019	0	1	0	0	R				830	832	830	-2	0
335	2329,732	1023	4	750	1	0	0	0	B
335	2329,744	0	110	750	0	0	1	1	S	12
335	2330,24	0	0	750	0	0	0	-1	E		496	508
335	2330,576	0	3	1019	0	1	0	0	R				840	844	840	-4	0
336	2336,748	1023	4	750	1	0	0	0	B
336	2336,756	0	40	749	0	0	1	1	S	7,9999999998
336	2337,256	0	9	750	0	0	0	-1	E		500	508
336	2337,6	0	3	1019	0	1	0	0	R				850	852	850	-2	0
337	2346,772	1023	4	749	1	0	0	0	B
337	2346,78	0	127	751	0	0	1	1	S	8,0000000003
337	2347,276	0	9	751	0	0	0	-1	E		496	504
337	2347,636	0	3	1020	0	1	0	0	R				860	864	859	-5	-1
338	2353,792	1023	3	750	1	0	0	0	B
338	2353,808	0	150	750	0	0	1	1	S	16
338	2354,292	0	0	750	0	0	0	-1	E		484	500
338	2354,664	0	3	1019	0	1	0	0	R				870	872	870	-2	0
339	2359,808	1023	3	750	1	0	0	0	B
339	2359,82	0	107	750	0	0	1	1	S	12
339	2360,304	0	0	750	0	0	0	-1	E		484	496
339	2360,688	0	3	1019	0	1	0	0	R				880	880	880	0	0
340	2368,828	1023	4	750	1	0	0	0	B
340	2368,84	0	151	750	0	0	1	1	S	12
340	2369,336	0	0	750	0	0	0	-1	E		496	508
340	2369,72	0	3	1019	0	1	0	0	R				890	892	890	-2	0
341	2373,844	1023	4	750	1	0	0	0	B
341	2373,848	0	109	750	0	0	1	1	S	3,9999999999
341	2374,348	0	9	750	0	0	0	-1	E		500	504
341	2374,744	0	3	1019	0	1	0	0	R				900	900	900	0	0
342	2379,86	1023	3	750	1	0	0	0	B
342	2379,872	0	84	750	0	0	1	1	S	12
342	2380,356	0	0	750	0	0	0	-1	E		484	496
342	2380,772	0	3	1020	0	1	0	0	R				910	912	910	-2	0
343	2388,88	1023	4	750	1	0	0	0	B
343	2388,896	0	150	750	0	0	1	1	S	16
343	2389,38	0	0	750	0	0	0	-1	E		484	500
343	2389,804	0	3	1019	0	1	0	0	R				920	924	920	-4	0
344	2392,892	1023	3	750	1	0	0	0	B
344	2392,904	0	142	750	0	0	1	1	S	12
344	2393,4	0	0	750	0	0	0	-1	E		496	508
344	2393,824	0	3	1019	0	1	0	0	R				930	932	930	-2	0
345	2396,904	1023	4	750	1	0	0	0	B
345	2396,912	0	150	750	0	0	1	1	S	8,0000000003
345	2397,412	0	9	750	0	0	0	-1	E		500	508
345	2397,848	0	3	1019	0	1	0	0	R				940	944	940	-4	0
346	2402,92	1022	3	750	1	0	0	0	B
346	2402,924	0	150	750	0	0	1	1	S	3,9999999999
346	2403,424	0	9	750	0	0	0	-1	E		500	504
346	2403,872	0	3	1019	0	1	0	0	R				950	952	949	-3	-1
347	2406,932	1023	3	751	1	0	0	0	B
347	2406,944	0	150	750	0	0	1	1	S	12
347	2407,444	0	8	750	0	0	0	-1	E		500	512
347	2407,896	0	3	1019	0	1	0	0	R				960	964	960	-4	0
348	2415,952	1023	4	750	1	0	0	0	B
348	2415,964	0	150	750	0	0	1	1	S	12
348	2416,46	0	9	750	0	0	0	-1	E		496	508
348	2416,924	0	3	1020	0	1	0	0	R				970	972	970	-2	0
349	2425,976	1023	3	749	1	0	0	0	B
349	2425,996	0	32	750	0	0	1	1	S	20
349	2426,484	0	0	750	0	0	0	-1	E		488	508
349	2426,96	0	3	1019	0	1	0	0	R				980	984	979	-5	-1
350	2430,992	1023	4	750	1	0	0	0	B
350	2431	0	23	750	0	0	1	1	S	7,9999999998
350	2431,496	0	0	750	0	0	0	-1	E		496	504
350	2431,984	0	3	1019	0	1	0	0	R				990	992	990	-2	0
351	2441,016	1023	0	749	1	0	0	0	B
351	2441,02	0	151	749	0	0	1	1	S	3,9999999999
351	2441,316	0	153	1021	0	1	1	0	R				300	300	300	0	0
351	2441,516	0	9	750	0	0	0	-1	E		496	500
352	2445,232	1023	3	749	1	0	0	0	B
352	2445,236	0	149	749	0	0	1	1	S	3,9999999999
352	2445,54	0	0	1019	0	1	1	0	R				310	308	310	2	0
352	2445,736	0	9	750	0	0	0	-1	E		500	504
353	2451,44	1023	4	750	1	0	0	0	B
353	2451,448	0	133	750	0	0	1	1	S	7,9999999998
353	2451,76	0	113	1020	0	1	1	0	R				320	320	320	0	0
353	2451,948	0	9	750	0	0	0	-1	E		500	508
354	2461,648	1023	4	750	1	0	0	0	B
354	2461,66	0	22	750	0	0	1	1	S	12
354	2461,98	0	34	1019	0	1	1	0	R				330	332	330	-2	0
354	2462,148	0	0	750	0	0	0	-1	E		488	500
355	2465,844	1023	3	749	1	0	0	0	B
355	2465,872	0	151	750	0	0	1	1	S	28
355	2466,184	0	153	1019	0	1	1	0	R				340	340	331	-9	-9
355	2466,356	0	0	750	0	0	0	-1	E		484	512
356	2474,056	1023	4	750	1	0	0	0	B
356	2474,068	0	150	750	0	0	1	1	S	12
356	2474,408	0	0	1019	0	1	1	0	R				350	352	350	-2	0
356	2474,552	0	0	750	0	0	0	-1	E		484	496
357	2481,232	1023	3	749	1	0	0	0	B
357	2481,244	0	150	750	0	0	1	1	S	12
357	2481,592	0	154	1019	0	1	1	0	R				360	360	360	0	0
357	2481,728	0	0	750	0	0	0	-1	E		484	496
358	2486,388	1023	4	750	1	0	0	0	B
358	2486,404	0	59	750	0	0	1	1	S	16
358	2486,76	0	0	1020	0	1	1	0	R				370	372	370	-2	0
358	2486,892	0	0	750	0	0	0	-1	E		488	504
359	2492,548	1023	3	750	1	0	0	0	B
359	2492,556	0	151	750	0	0	1	1	S	7,9999999998
359	2492,928	0	0	1019	0	1	1	0	R				380	380	380	0	0
359	2493,052	0	0	750	0	0	0	-1	E		496	504
360	2499,7	1023	4	750	1	0	0	0	B
360	2499,708	0	149	750	0	0	1	1	S	7,9999999998
360	2500,088	0	154	1019	0	1	1	0	R				390	388	390	2	0
360	2500,208	0	0	750	0	0	0	-1	E		500	508
361	2508,844	1023	4	750	1	0	0	0	B
361	2508,848	1023	151	749	0	0	1	1	S	3,9999999999
361	2509,248	0	0	1019	0	1	1	0	R				400	404	400	-4	0
361	2509,348	0	9	750	0	0	0	-1	E		500	504
362	2516,968	1023	3	750	1	0	0	0	B
362	2516,976	0	152	750	0	0	1	1	S	8,0000000003
362	2517,38	0	0	1020	0	1	1	0	R				410	412	409	-3	-1
362	2517,472	0	0	750	0	0	0	-1	E		496	504
363	2524,08	1023	3	749	1	0	0	0	B
363	2524,088	0	150	750	0	0	1	1	S	8,0000000003
363	2524,504	0	11	1020	0	1	1	0	R				420	424	420	-4	0
363	2524,588	0	9	750	0	0	0	-1	E		500	508
364	2529,18	1023	3	750	1	0	0	0	B
364	2529,188	0	150	750	0	0	1	1	S	8,0000000003
364	2529,612	0	85	1019	0	1	1	0	R				430	432	430	-2	0
364	2529,688	0	9	751	0	0	0	-1	E		500	508
365	2535,28	1023	3	750	1	0	0	0	B
365	2535,292	0	143	750	0	0	1	1	S	12
365	2535,72	0	70	1019	0	1	1	0	R				440	440	440	0	0
365	2535,788	0	0	750	0	0	0	-1	E		496	508
366	2544,376	1023	3	750	1	0	0	0	B
366	2544,38	0	36	750	0	0	1	1	S	3,9999999999
366	2544,828	0	0	1019	0	1	1	0	R				450	452	450	-2	0
366	2544,876	0	0	749	0	0	0	-1	E		496	500
367	2549,444	1023	4	750	1	0	0	0	B
367	2549,448	0	92	750	0	0	1	1	S	3,9999999999
367	2549,904	0	153	1019	0	1	1	0	R				460	460	460	0	0
367	2549,944	0	0	750	0	0	0	-1	E		496	500
368	2559,508	1023	3	750	1	0	0	0	B
368	2559,516	0	151	750	0	0	1	1	S	7,9999999998
368	2559,976	0	153	1019	0	1	1	0	R				470	468	470	2	0
368	2560,016	0	9	750	0	0	0	-1	E		500	508
369	2567,572	1023	3	750	1	0	0	0	B
369	2567,584	0	150	750	0	0	1	1	S	12
369	2568,052	0	0	1019	0	1	1	0	R				480	480	480	0	0
369	2568,08	0	9	750	0	0	0	-1	E		496	508
370	2573,62	1023	3	750	1	0	0	0	B
370	2573,64	0	151	751	0	0	1	1	S	20
370	2574,112	0	0	1019	0	1	1	0	R				490	492	490	-2	0
370	2574,124	0	0	750	0	0	0	-1	E		484	504
371	2581,66	1023	4	751	1	0	0	0	B
371	2581,668	0	110	750	0	0	1	1	S	8,0000000003
371	2582,164	0	0	1019	0	1	0	-1	ER		496	504	500	504	500	-4	0
372	2590,688	1023	3	750	1	0	0	0	B
372	2590,696	0	150	750	0	0	1	1	S	7,9999999998
372	2591,192	0	9	750	0	0	0	-1	E		496	504
372	2591,196	0	8	1019	0	1	0	0	R				510	508	509	1	-1
373	2594,704	1023	3	749	1	0	0	0	B
373	2594,716	0	148	750	0	0	1	1	S	12
373	2595,212	0	9	749	0	0	0	-1	E		496	508
373	2595,224	0	7	1020	0	1	0	0	R				520	520	520	0	0
374	2603,724	1023	3	750	1	0	0	0	B
374	2603,74	0	151	750	0	0	1	1	S	16
374	2604,224	0	0	750	0	0	0	-1	E		484	500
374	2604,256	0	6	1019	0	1	0	0	R				530	532	530	-2	0
375	2613,748	1023	3	750	1	0	0	0	B
375	2613,76	0	151	750	0	0	1	1	S	12
375	2614,26	0	9	750	0	0	0	-1	E		500	512
375	2614,288	0	6	1020	0	1	0	0	R				540	540	540	0	0
376	2617,756	1023	3	750	1	0	0	0	B
376	2617,768	0	149	750	0	0	1	1	S	12
376	2618,264	0	9	751	0	0	0	-1	E		496	508
376	2618,308	0	5	1021	0	1	0	0	R				550	552	550	-2	0
377	2626,776	1023	3	750	1	0	0	0	B
377	2626,792	0	150	749	0	0	1	1	S	16
377	2627,276	0	0	750	0	0	0	-1	E		484	500
377	2627,336	0	5	1020	0	1	0	0	R				560	560	560	0	0
378	2632,792	1023	4	750	1	0	0	0	B
378	2632,804	0	32	750	0	0	1	1	S	12
378	2633,292	0	0	750	0	0	0	-1	E		488	500
378	2633,364	0	4	1020	0	1	0	0	R				570	572	570	-2	0
379	2636,804	1023	3	750	1	0	0	0	B
379	2636,812	0	151	749	0	0	1	1	S	7,9999999998
379	2637,308	0	0	750	0	0	0	-1	E		496	504
379	2637,384	0	4	1019	0	1	0	0	R				580	580	580	0	0
380	2641,816	1023	3	750	1	0	0	0	B
380	2641,824	0	151	750	0	0	1	1	S	7,9999999998
380	2642,324	0	9	750	0	0	0	-1	E		500	508
380	2642,408	0	4	1019	0	1	0	0	R				590	592	590	-2	0
381	2648,832	1023	3	750	1	0	0	0	B
381	2648,84	0	151	751	0	0	1	1	S	8,0000000003
381	2649,336	0	9	750	0	0	0	-1	E		496	504
381	2649,432	0	4	1020	0	1	0	0	R				600	600	599	-1	-1
382	2653,844	1022	3	750	1	0	0	0	B
382	2653,86	0	64	750	0	0	1	1	S	16
382	2654,348	0	0	750	0	0	0	-1	E		488	504
382	2654,456	0	4	1020	0	1	0	0	R				610	612	610	-2	0
383	2657,856	1023	4	750	1	0	0	0	B
383	2657,872	0	150	750	0	0	1	1	S	16
383	2658,356	0	0	750	0	0	0	-1	E		484	500
383	2658,476	0	4	1019	0	1	0	0	R				620	620	620	0	0
384	2666,876	1022	3	749	1	0	0	0	B
384	2666,88	0	150	750	0	0	1	1	S	3,9999999999
384	2667,38	0	9	750	0	0	0	-1	E		500	504
384	2667,508	0	4	1019	0	1	0	0	R				630	632	630	-2	0
385	2670,888	1023	4	749	1	0	0	0	B
385	2670,9	0	133	750	0	0	1	1	S	12
385	2671,396	0	9	750	0	0	0	-1	E		496	508
385	2671,528	0	3	1019	0	1	0	0	R				640	640	640	0	0
386	2680,908	1023	4	749	1	0	0	0	B
386	2680,924	0	150	749	0	0	1	1	S	16
386	2681,408	0	0	750	0	0	0	-1	E		484	500
386	2681,56	0	3	1019	0	1	0	0	R				650	652	650	-2	0
387	2687,924	1023	4	750	1	0	0	0	B
387	2687,94	0	150	750	0	0	1	1	S	16
387	2688,424	0	0	750	0	0	0	-1	E		484	500
387	2688,588	0	3	1019	0	1	0	0	R				660	664	660	-4	0
388	2692,94	1023	126	750	1	0	1	1	BS	0
388	2693,436	0	0	750	0	0	0	-1	E		496	496
388	2693,608	0	3	1019	0	1	0	0	R				670	668	670	2	0
389	2698,952	1023	3	750	1	0	0	0	B
389	2698,964	0	86	750	0	0	1	1	S	12
389	2699,46	0	0	749	0	0	0	-1	E		496	508
389	2699,632	0	3	1020	0	1	0	0	R				680	680	680	0	0
390	2703,964	1023	4	750	1	0	0	0	B
390	2703,972	0	150	750	0	0	1	1	S	8,0000000003
390	2704,472	0	9	750	0	0	0	-1	E		500	508
390	2704,656	0	3	1019	0	1	0	0	R				690	692	691	-1	1
391	2712,984	1023	3	750	1	0	0	0	B
391	2712,992	0	150	750	0	0	1	1	S	8,0000000003
391	2713,488	0	9	750	0	0	0	-1	E		496	504
391	2713,688	0	3	1019	0	1	0	0	R				700	704	700	-4	0
392	2720	1023	4	750	1	0	0	0	B
392	2720,02	0	118	751	0	0	1	1	S	20
392	2720,504	0	0	750	0	0	0	-1	E		484	504
392	2720,712	0	3	1019	0	1	0	0	R				710	712	710	-2	0
393	2725,012	1023	4	750	1	0	0	0	B
393	2725,032	0	82	750	0	0	1	1	S	20
393	2725,516	0	0	750	0	0	0	-1	E		484	504
393	2725,736	0	3	1019	0	1	0	0	R				720	724	720	-4	0
394	2730,028	1023	3	750	1	0	0	0	B
394	2730,032	0	150	750	0	0	1	1	S	3,9999999999
394	2730,528	0	0	750	0	0	0	-1	E		496	500
394	2730,76	0	3	1019	0	1	0	0	R				730	732	730	-2	0
395	2736,044	1023	3	750	1	0	0	0	B
395	2736,052	0	99	750	0	0	1	1	S	8,0000000003
395	2736,556	0	9	750	0	0	0	-1	E		504	512
395	2736,784	0	3	1019	0	1	0	0	R				740	740	740	0	0
396	2740,052	1023	3	750	1	0	0	0	B
396	2740,064	0	150	750	0	0	1	1	S	12
396	2740,56	0	10	750	0	0	0	-1	E		496	508
396	2740,804	0	3	1019	0	1	0	0	R				750	752	750	-2	0
397	2748,072	1023	4	750	1	0	0	0	B
397	2748,08	0	151	750	0	0	1	1	S	7,9999999998
397	2748,58	0	9	750	0	0	0	-1	E		500	508
397	2748,836	0	3	1020	0	1	0	0	R				760	764	759	-5	-1
398	2758,1	1023	3	750	1	0	0	0	B
398	2758,108	0	150	750	0	0	1	1	S	8,0000000003
398	2758,608	0	9	750	0	0	0	-1	E		500	508
398	2758,872	0	3	1020	0	1	0	0	R				770	772	770	-2	0
399	2762,108	1023	4	750	1	0	0	0	B
399	2762,116	0	149	750	0	0	1	1	S	7,9999999998
399	2762,616	0	9	751	0	0	0	-1	E		500	508
399	2762,892	0	3	1019	0	1	0	0	R				780	784	780	-4	0
400	2766,12	1023	3	750	1	0	0	0	B
400	2766,124	1022	150	750	0	0	1	1	S	4,0000000004
400	2766,624	0	9	750	0	0	0	-1	E		500	504
400	2766,912	0	3	1019	0	1	0	0	R				790	792	790	-2	0
401	2773,14	1023	4	750	1	0	0	0	B
401	2773,148	0	151	750	0	0	1	1	S	8,0000000003
401	2773,648	0	9	751	0	0	0	-1	E		500	508
401	2773,94	0	3	1020	0	1	0	0	R				800	800	800	0	0
402	2783,164	1023	3	750	1	0	0	0	B
402	2783,168	0	151	750	0	0	1	1	S	3,9999999999
402	2783,664	0	0	750	0	0	0	-1	E		496	500
402	2783,972	0	4	1019	0	1	0	0	R				810	808	809	1	-1
403	2787,176	1023	3	750	1	0	0	0	B
403	2787,184	0	149	751	0	0	1	1	S	8,0000000003
403	2787,684	0	0	750	0	0	0	-1	E		500	508
403	2787,996	0	3	1019	0	1	0	0	R				820	820	820	0	0
404	2793,188	1023	4	750	1	0	0	0	B
404	2793,212	0	151	750	0	0	1	1	S	24
404	2793,696	0	0	749	0	0	0	-1	E		484	508
404	2794,02	0	3	1020	0	1	0	0	R				830	832	830	-2	0
405	2800,208	1023	4	750	1	0	0	0	B
405	2800,212	0	151	751	0	0	1	1	S	3,9999999999
405	2800,708	0	0	750	0	0	0	-1	E		496	500
405	2801,048	0	3	1019	0	1	0	0	R				840	840	840	0	0
406	2809,232	1023	3	750	1	0	0	0	B
406	2809,24	0	137	750	0	0	1	1	S	8,0000000003
406	2809,736	0	0	750	0	0	0	-1	E		496	504
406	2810,08	0	3	1019	0	1	0	0	R				850	848	850	2	0
407	2814,244	1022	3	750	1	0	0	0	B
407	2814,26	0	71	751	0	0	1	1	S	16
407	2814,744	0	0	750	0	0	0	-1	E		484	500
407	2815,104	0	3	1019	0	1	0	0	R				860	860	860	0	0
408	2822,264	1023	4	750	1	0	0	0	B
408	2822,276	0	108	750	0	0	1	1	S	12
408	2822,76	0	0	750	0	0	0	-1	E		484	496
408	2823,136	0	3	1018	0	1	0	0	R				870	872	870	-2	0
409	2832,288	1023	3	750	1	0	0	0	B
409	2832,304	0	32	751	0	0	1	1	S	16
409	2832,792	0	0	750	0	0	0	-1	E		488	504
409	2833,168	0	3	1019	0	1	0	0	R				880	880	880	0	0
410	2837,3	1023	3	750	1	0	0	0	B
410	2837,316	0	151	750	0	0	1	1	S	16
410	2837,8	0	0	750	0	0	0	-1	E		484	500
410	2838,192	0	3	1020	0	1	0	0	R				890	892	890	-2	0
411	2847,324	1023	4	750	1	0	0	0	B
411	2847,344	0	135	750	0	0	1	1	S	20
411	2847,828	0	0	750	0	0	0	-1	E		484	504
411	2848,228	0	3	1019	0	1	0	0	R				900	904	900	-4	0
412	2854,344	1022	4	750	1	0	0	0	B
412	2854,36	0	151	750	0	0	1	1	S	16
412	2854,844	0	0	750	0	0	0	-1	E		484	500
412	2855,256	0	3	1019	0	1	0	0	R				910	912	910	-2	0
413	2862,364	1023	3	749	1	0	0	0	B
413	2862,372	0	119	750	0	0	1	1	S	7,9999999998
413	2862,868	0	9	750	0	0	0	-1	E		496	504
413	2863,284	0	3	1019	0	1	0	0	R				920	920	920	0	0
414	2871,38	1023	3	750	1	0	0	0	B
414	2871,396	0	151	749	0	0	1	1	S	16
414	2871,892	0	9	750	0	0	0	-1	E		496	512
414	2872,312	0	3	1019	0	1	0	0	R				930	932	930	-2	0
415	2878,396	1023	4	751	1	0	0	0	B
415	2878,408	0	142	750	0	0	1	1	S	12
415	2878,904	0	9	749	0	0	0	-1	E		496	508
415	2879,34	0	3	1019	0	1	0	0	R				940	944	940	-4	0
416	2887,42	1023	3	750	1	0	0	0	B
416	2887,428	0	150	750	0	0	1	1	S	7,9999999998
416	2887,924	0	9	750	0	0	0	-1	E		496	504
416	2888,372	0	3	1019	0	1	0	0	R				950	952	950	-2	0
417	2894,436	1023	4	750	1	0	0	0	B
417	2894,452	0	150	750	0	0	1	1	S	16
417	2894,948	0	9	750	0	0	0	-1	E		496	512
417	2895,396	0	3	1019	0	1	0	0	R				960	960	960	0	0
418	2902,456	1023	4	750	1	0	0	0	B
418	2902,468	0	150	750	0	0	1	1	S	12
418	2902,964	0	9	750	0	0	0	-1	E		496	508
418	2903,428	0	3	1020	0	1	0	0	R				970	972	969	-3	-1
419	2908,472	1022	3	750	1	0	0	0	B
419	2908,48	0	151	750	0	0	1	1	S	7,9999999998
419	2908,976	0	8	750	0	0	0	-1	E		496	504
419	2909,452	0	3	1019	0	1	0	0	R				980	980	980	0	0
420	2918,496	1023	3	750	1	0	0	0	B
420	2918,508	0	150	749	0	0	1	1	S	12
420	2919,004	0	9	750	0	0	0	-1	E		496	508
420	2919,488	0	3	1020	0	1	0	0	R				990	992	990	-2	0
421	2928,516	1023	3	750	1	0	0	0	B
421	2928,528	0	151	750	0	0	1	1	S	12
421	2928,82	0	6	1020	0	1	1	0	R				300	304	300	-4	0
421	2929,028	0	9	750	0	0	0	-1	E		500	512
422	2938,756	1023	3	750	1	0	0	0	B
422	2938,776	0	142	750	0	0	1	1	S	20
422	2939,068	0	0	1020	0	1	1	0	R				310	312	310	-2	0
422	2939,26	0	0	750	0	0	0	-1	E		484	504
423	2943,976	1023	0	751	1	0	0	0	B
423	2943,984	0	151	750	0	0	1	1	S	7,9999999998
423	2944,296	0	153	1019	0	1	1	0	R				320	320	320	0	0
423	2944,468	0	0	750	0	0	0	-1	E		484	492
424	2950,172	1023	4	749	1	0	0	0	B
424	2950,18	0	108	751	0	0	1	1	S	7,9999999998
424	2950,504	0	0	1019	0	1	1	0	R				330	332	330	-2	0
424	2950,68	0	9	750	0	0	0	-1	E		500	508
425	2958,368	1016	4	749	1	0	0	0	B
425	2958,376	0	151	750	0	0	1	1	S	8,0000000003
425	2958,708	0	0	1019	0	1	1	0	R				340	340	340	0	0
425	2958,872	0	0	750	0	0	0	-1	E		496	504
426	2967,564	1023	3	750	1	0	0	0	B
426	2967,584	0	151	750	0	0	1	1	S	20
426	2967,916	0	120	1019	0	1	1	0	R				350	352	350	-2	0
426	2968,068	0	0	750	0	0	0	-1	E		484	504
427	2976,752	1023	3	750	1	0	0	0	B
427	2976,768	0	150	750	0	0	1	1	S	16
427	2977,112	0	153	1019	0	1	1	0	R				360	360	360	0	0
427	2977,264	0	9	750	0	0	0	-1	E		496	512
428	2983,924	1023	4	750	1	0	0	0	B
428	2983,928	0	150	749	0	0	1	1	S	3,9999999999
428	2984,296	0	0	1019	0	1	1	0	R				370	372	370	-2	0
428	2984,428	0	9	750	0	0	0	-1	E		500	504
429	2994,084	1023	3	750	1	0	0	0	B
429	2994,088	0	63	749	0	0	1	1	S	3,9999999999
429	2994,464	0	154	1020	0	1	1	0	R				380	380	379	-1	-1
429	2994,584	0	0	750	0	0	0	-1	E		496	500
430	3002,228	1023	4	749	1	0	0	0	B
430	3002,24	0	110	750	0	0	1	1	S	12
430	3002,62	0	153	1019	0	1	1	0	R				390	392	390	-2	0
430	3002,736	0	9	750	0	0	0	-1	E		496	508
431	3008,368	1023	3	750	1	0	0	0	B
431	3008,38	0	150	750	0	0	1	1	S	12
431	3008,768	0	0	1019	0	1	1	0	R				400	400	400	0	0
431	3008,88	0	9	750	0	0	0	-1	E		500	512
432	3014,5	1023	4	750	1	0	0	0	B
432	3014,512	0	87	750	0	0	1	1	S	12
432	3014,908	0	0	1020	0	1	1	0	R				410	408	410	2	0
432	3015,008	0	0	750	0	0	0	-1	E		496	508
433	3021,62	1023	4	750	1	0	0	0	B
433	3021,624	1023	31	750	0	0	1	1	S	4,0000000004
433	3022,04	0	0	1019	0	1	1	0	R				420	420	420	0	0
433	3022,12	0	0	750	0	0	0	-1	E		496	500
434	3031,728	1023	4	750	1	0	0	0	B
434	3031,744	0	151	750	0	0	1	1	S	16
434	3032,16	0	0	1019	0	1	1	0	R				430	432	430	-2	0
434	3032,228	0	0	750	0	0	0	-1	E		484	500
435	3039,824	1023	3	750	1	0	0	0	B
435	3039,836	0	150	750	0	0	1	1	S	12
435	3040,264	0	153	1019	0	1	1	0	R				440	440	440	0	0
435	3040,332	0	9	750	0	0	0	-1	E		496	508
436	3049,912	1023	4	750	1	0	0	0	B
436	3049,924	0	151	750	0	0	1	1	S	12
436	3050,364	0	73	1020	0	1	1	0	R				450	452	450	-2	0
436	3050,424	0	8	750	0	0	0	-1	E		500	512
437	3053,988	1023	4	750	1	0	0	0	B
437	3054	0	151	750	0	0	1	1	S	12
437	3054,452	0	0	1019	0	1	1	0	R				460	464	460	-4	0
437	3054,496	0	12	750	0	0	0	-1	E		496	508
438	3060,06	1023	4	750	1	0	0	0	B
438	3060,076	0	152	750	0	0	1	1	S	16
438	3060,528	0	0	1019	0	1	1	0	R				470	468	470	2	0
438	3060,56	0	0	750	0	0	0	-1	E		484	500
439	3066,108	1023	3	750	1	0	0	0	B
439	3066,124	0	147	750	0	0	1	1	S	16
439	3066,592	0	0	1019	0	1	1	0	R				480	484	480	-4	0
439	3066,608	0	0	750	0	0	0	-1	E		484	500
440	3071,148	1023	4	750	1	0	0	0	B
440	3071,164	0	151	750	0	0	1	1	S	16
440	3071,636	0	0	1019	0	1	1	0	R				490	488	490	2	0
440	3071,648	0	0	750	0	0	0	-1	E		484	500
441	3079,192	1023	3	750	1	0	0	0	B
441	3079,208	0	150	750	0	0	1	1	S	16
441	3079,692	0	0	1018	0	1	0	-1	ER		484	500	500	500	500	0	0
442	3086,224	1023	4	750	1	0	0	0	B
442	3086,24	0	119	750	0	0	1	1	S	16
442	3086,736	0	9	1020	0	1	0	-1	ER		496	512	510	512	509	-3	-1
443	3095,252	1023	0	749	1	0	0	0	B
443	3095,256	0	35	750	0	0	1	1	S	3,9999999999
443	3095,744	0	0	750	0	0	0	-1	E		488	492
443	3095,772	0	6	1019	0	1	0	0	R				520	520	519	-1	-1
444	3099,264	1023	3	749	1	0	0	0	B
444	3099,276	0	151	750	0	0	1	1	S	12
444	3099,772	0	9	750	0	0	0	-1	E		496	508
444	3099,796	0	6	1019	0	1	0	0	R				530	532	529	-3	-1
445	3109,288	1023	3	750	1	0	0	0	B
445	3109,292	1023	81	750	0	0	1	1	S	3,9999999999
445	3109,792	0	9	751	0	0	0	-1	E		500	504
445	3109,828	0	6	1019	0	1	0	0	R				540	540	539	-1	-1
446	3114,304	1023	3	750	1	0	0	0	B
446	3114,312	0	146	750	0	0	1	1	S	7,9999999998
446	3114,812	0	8	751	0	0	0	-1	E		500	508
446	3114,852	0	5	1019	0	1	0	0	R				550	548	550	2	0
447	3118,312	1023	3	750	1	0	0	0	B
447	3118,32	0	149	750	0	0	1	1	S	8,0000000003
447	3118,82	0	9	750	0	0	0	-1	E		500	508
447	3118,872	0	4	1020	0	1	0	0	R				560	560	560	0	0
448	3128,336	1023	3	749	1	0	0	0	B
448	3128,34	0	108	750	0	0	1	1	S	3,9999999999
448	3128,84	0	8	750	0	0	0	-1	E		500	504
448	3128,908	0	4	1019	0	1	0	0	R				570	572	570	-2	0
449	3138,36	1023	4	750	1	0	0	0	B
449	3138,372	0	150	749	0	0	1	1	S	12
449	3138,868	0	9	750	0	0	0	-1	E		496	508
449	3138,94	0	4	1019	0	1	0	0	R				580	580	579	-1	-1
450	3148,384	1023	3	750	1	0	0	0	B
450	3148,392	0	83	750	0	0	1	1	S	8,0000000003
450	3148,876	0	0	750	0	0	0	-1	E		484	492
450	3148,972	0	4	1020	0	1	0	0	R				590	588	590	2	0
451	3152,392	1023	3	749	1	0	0	0	B
451	3152,4	0	96	750	0	0	1	1	S	7,9999999998
451	3152,896	0	9	750	0	0	0	-1	E		496	504
451	3152,996	0	3	1019	0	1	0	0	R				600	604	600	-4	0
452	3158,408	1023	3	750	1	0	0	0	B
452	3158,424	0	151	749	0	0	1	1	S	16
452	3158,92	0	9	750	0	0	0	-1	E		496	512
452	3159,02	0	3	1019	0	1	0	0	R				610	612	610	-2	0
453	3167,432	1023	3	749	1	0	0	0	B
453	3167,44	0	106	751	0	0	1	1	S	7,9999999998
453	3167,936	0	9	750	0	0	0	-1	E		496	504
453	3168,052	0	4	1019	0	1	0	0	R				620	620	620	0	0
454	3177,452	1023	4	750	1	0	0	0	B
454	3177,46	0	150	750	0	0	1	1	S	7,9999999998
454	3177,956	0	9	750	0	0	0	-1	E		496	504
454	3178,084	0	3	1019	0	1	0	0	R				630	632	630	-2	0
455	3185,472	1023	4	750	1	0	0	0	B
455	3185,484	0	39	750	0	0	1	1	S	12
455	3185,984	0	9	750	0	0	0	-1	E		500	512
455	3186,116	0	3	1019	0	1	0	0	R				640	644	638	-6	-2
456	3190,488	1023	3	750	1	0	0	0	B
456	3190,496	0	150	750	0	0	1	1	S	7,9999999998
456	3190,992	0	11	750	0	0	0	-1	E		496	504
456	3191,14	0	3	1020	0	1	0	0	R				650	652	650	-2	0
457	3200,512	1023	3	750	1	0	0	0	B
457	3200,524	0	150	749	0	0	1	1	S	12
457	3201,024	0	9	750	0	0	0	-1	E		500	512
457	3201,172	0	3	1019	0	1	0	0	R				660	660	660	0	0
458	3207,528	1023	3	750	1	0	0	0	B
458	3207,54	0	145	751	0	0	1	1	S	12
458	3208,036	0	0	750	0	0	0	-1	E		496	508
458	3208,2	0	3	1019	0	1	0	0	R				670	672	670	-2	0
459	3211,54	1023	4	750	1	0	0	0	B
459	3211,548	0	36	750	0	0	1	1	S	8,0000000003
459	3212,044	0	0	750	0	0	0	-1	E		496	504
459	3212,224	0	3	1019	0	1	0	0	R				680	684	680	-4	0
460	3216,556	1023	3	750	1	0	0	0	B
460	3216,576	0	32	750	0	0	1	1	S	20
460	3217,064	0	0	750	0	0	0	-1	E		488	508
460	3217,244	0	3	1021	0	1	0	0	R				690	688	690	2	0
461	3224,572	1023	3	750	1	0	0	0	B
461	3224,592	0	102	750	0	0	1	1	S	20
461	3225,076	0	0	750	0	0	0	-1	E		484	504
461	3225,276	0	3	1019	0	1	0	0	R				700	704	699	-5	-1
462	3229,588	1023	3	749	1	0	0	0	B
462	3229,604	0	150	751	0	0	1	1	S	16
462	3230,088	0	0	750	0	0	0	-1	E		484	500
462	3230,3	0	3	1019	0	1	0	0	R				710	712	711	-1	1
463	3239,612	1023	0	750	1	0	0	0	B
463	3239,62	0	150	750	0	0	1	1	S	7,9999999998
463	3240,104	0	0	750	0	0	0	-1	E		484	492
463	3240,332	0	3	1019	0	1	0	0	R				720	720	720	0	0
464	3247,628	1023	3	750	1	0	0	0	B
464	3247,644	0	150	750	0	0	1	1	S	16
464	3248,14	0	9	750	0	0	0	-1	E		496	512
464	3248,36	0	3	1020	0	1	0	0	R				730	732	730	-2	0
465	3257,652	1023	4	750	1	0	0	0	B
465	3257,66	0	46	750	0	0	1	1	S	7,9999999998
465	3258,16	0	9	750	0	0	0	-1	E		500	508
465	3258,396	0	3	1019	0	1	0	0	R				740	744	740	-4	0
466	3267,676	1023	3	750	1	0	0	0	B
466	3267,68	1023	73	750	0	0	1	1	S	4,0000000004
466	3268,18	0	9	750	0	0	0	-1	E		500	504
466	3268,428	0	3	1020	0	1	0	0	R				750	752	750	-2	0
467	3272,688	1016	3	750	1	0	0	0	B
467	3272,7	0	115	750	0	0	1	1	S	12
467	3273,2	0	9	750	0	0	0	-1	E		500	512
467	3273,452	0	3	1019	0	1	0	0	R				760	764	759	-5	-1
468	3279,708	1023	3	750	1	0	0	0	B
468	3279,716	0	150	750	0	0	1	1	S	7,9999999998
468	3280,216	0	9	750	0	0	0	-1	E		500	508
468	3280,48	0	3	1019	0	1	0	0	R				770	772	770	-2	0
469	3288,732	1023	3	750	1	0	0	0	B
469	3288,744	0	151	750	0	0	1	1	S	12
469	3289,244	0	8	750	0	0	0	-1	E		500	512
469	3289,512	0	3	1019	0	1	0	0	R				780	780	780	0	0
470	3295,752	1023	3	750	1	0	0	0	B
470	3295,756	0	150	749	0	0	1	1	S	3,9999999999
470	3296,256	0	9	750	0	0	0	-1	E		500	504
470	3296,544	0	3	1019	0	1	0	0	R				790	792	790	-2	0
471	3305,776	1023	3	749	1	0	0	0	B
471	3305,788	0	35	750	0	0	1	1	S	12
471	3306,284	0	0	750	0	0	0	-1	E		496	508
471	3306,576	0	3	1020	0	1	0	0	R				800	800	800	0	0
472	3315,8	1023	3	750	1	0	0	0	B
472	3315,816	0	151	750	0	0	1	1	S	16
472	3316,3	0	0	751	0	0	0	-1	E		484	500
472	3316,612	0	3	1019	0	1	0	0	R				810	812	810	-2	0
473	3320,812	1023	3	750	1	0	0	0	B
473	3320,824	0	151	750	0	0	1	1	S	12
473	3321,308	0	0	749	0	0	0	-1	E		484	496
473	3321,636	0	3	1019	0	1	0	0	R				820	824	820	-4	0
474	3324,824	1023	0	751	1	0	0	0	B
474	3324,832	0	151	751	0	0	1	1	S	7,9999999998
474	3325,316	0	0	750	0	0	0	-1	E		484	492
474	3325,656	0	3	1020	0	1	0	0	R				830	832	831	-1	1
475	3330,836	1023	4	750	1	0	0	0	B
475	3330,852	0	149	750	0	0	1	1	S	16
475	3331,348	0	9	750	0	0	0	-1	E		496	512
475	3331,68	0	3	1019	0	1	0	0	R				840	844	840	-4	0
476	3336,852	1023	3	751	1	0	0	0	B
476	3336,86	0	140	751	0	0	1	1	S	8,0000000003
476	3337,36	0	9	750	0	0	0	-1	E		500	508
476	3337,704	0	3	1019	0	1	0	0	R				850	852	850	-2	0
477	3344,872	1023	4	750	1	0	0	0	B
477	3344,876	1023	152	750	0	0	1	1	S	4,0000000004
477	3345,372	0	0	750	0	0	0	-1	E		496	500
477	3345,736	0	3	1019	0	1	0	0	R				860	864	860	-4	0
478	3354,896	1023	3	750	1	0	0	0	B
478	3354,916	0	151	750	0	0	1	1	S	20
478	3355,4	0	0	750	0	0	0	-1	E		484	504
478	3355,768	0	3	1019	0	1	0	0	R				870	872	870	-2	0
479	3359,912	1023	3	751	1	0	0	0	B
479	3359,92	0	64	751	0	0	1	1	S	7,9999999998
479	3360,416	0	9	751	0	0	0	-1	E		496	504
479	3360,792	0	3	1019	0	1	0	0	R				880	880	881	1	1
480	3363,92	1023	3	750	1	0	0	0	B
480	3363,928	0	150	750	0	0	1	1	S	7,9999999998
480	3364,428	0	8	751	0	0	0	-1	E		500	508
480	3364,812	0	3	1019	0	1	0	0	R				890	892	890	-2	0
481	3368,932	1023	3	751	1	0	0	0	B
481	3368,936	1023	150	750	0	0	1	1	S	3,9999999999
481	3369,436	0	9	750	0	0	0	-1	E		500	504
481	3369,836	0	3	1019	0	1	0	0	R				900	904	901	-3	1
482	3373,948	1023	3	751	1	0	0	0	B
482	3373,956	0	151	750	0	0	1	1	S	8,0000000003
482	3374,452	0	0	750	0	0	0	-1	E		496	504
482	3374,86	0	3	1019	0	1	0	0	R				910	912	910	-2	0
483	3381,968	1023	3	750	1	0	0	0	B
483	3381,98	0	108	750	0	0	1	1	S	12
483	3382,464	0	0	750	0	0	0	-1	E		484	496
483	3382,888	0	3	1020	0	1	0	0	R				920	920	920	0	0
484	3389,988	1023	3	750	1	0	0	0	B
484	3390,004	0	150	750	0	0	1	1	S	16
484	3390,5	0	9	750	0	0	0	-1	E		496	512
484	3390,92	0	3	1019	0	1	0	0	R				930	932	929	-3	-1
485	3398,008	1023	3	750	1	0	0	0	B
485	3398,016	0	150	750	0	0	1	1	S	7,9999999998
485	3398,516	0	9	750	0	0	0	-1	E		500	508
485	3398,952	0	3	1019	0	1	0	0	R				940	944	940	-4	0
486	3405,028	1023	3	750	1	0	0	0	B
486	3405,04	0	78	750	0	0	1	1	S	12
486	3405,524	0	0	750	0	0	0	-1	E		484	496
486	3405,98	0	3	1019	0	1	0	0	R				950	952	950	-2	0
487	3411,044	1023	3	750	1	0	0	0	B
487	3411,056	0	54	751	0	0	1	1	S	12
487	3411,552	0	9	750	0	0	0	-1	E		496	508
487	3412,008	0	3	1019	0	1	0	0	R				960	964	960	-4	0
488	3416,056	1023	4	750	1	0	0	0	B
488	3416,064	0	47	750	0	0	1	1	S	7,9999999998
488	3416,564	0	9	750	0	0	0	-1	E		500	508
488	3417,028	0	3	1019	0	1	0	0	R				970	972	970	-2	0
489	3426,08	1023	3	751	1	0	0	0	B
489	3426,084	1023	151	750	0	0	1	1	S	4,0000000004
489	3426,58	0	0	750	0	0	0	-1	E		496	500
489	3427,064	0	3	1019	0	1	0	0	R				980	984	980	-4	0
490	3430,092	1023	4	750	1	0	0	0	B
490	3430,112	0	150	751	0	0	1	1	S	20
490	3430,596	0	0	750	0	0	0	-1	E		484	504
490	3431,084	0	3	1019	0	1	0	0	R				990	992	991	-1	1
491	3439,116	1023	3	750	1	0	0	0	B
491	3439,12	0	31	751	0	0	1	1	S	3,9999999999
491	3439,416	0	76	1019	0	1	1	0	R				300	300	299	-1	-1
491	3439,624	0	9	750	0	0	0	-1	E		504	508
492	3444,344	1023	3	750	1	0	0	0	B
492	3444,352	0	32	750	0	0	1	1	S	7,9999999998
492	3444,656	0	3	1019	0	1	1	0	R				310	312	310	-2	0
492	3444,848	0	0	750	0	0	0	-1	E		496	504
493	3449,564	1023	3	750	1	0	0	0	B
493	3449,576	0	110	750	0	0	1	1	S	12
493	3449,884	0	0	1019	0	1	1	0	R				320	320	319	-1	-1
493	3450,072	0	9	751	0	0	0	-1	E		496	508
494	3453,768	1023	4	750	1	0	0	0	B
494	3453,772	1023	151	750	0	0	1	1	S	3,9999999999
494	3454,1	0	154	1019	0	1	1	0	R				330	332	330	-2	0
494	3454,268	0	0	750	0	0	0	-1	E		496	500
495	3459,96	1023	3	749	1	0	0	0	B
495	3459,968	0	88	750	0	0	1	1	S	7,9999999998
495	3460,3	0	153	1019	0	1	1	0	R				340	340	340	0	0
495	3460,464	0	9	750	0	0	0	-1	E		496	504
496	3466,14	1023	3	750	1	0	0	0	B
496	3466,148	0	151	750	0	0	1	1	S	8,0000000003
496	3466,492	0	153	1019	0	1	1	0	R				350	352	349	-3	-1
496	3466,644	0	0	750	0	0	0	-1	E		496	504
497	3471,32	1023	3	750	1	0	0	0	B
497	3471,336	0	151	750	0	0	1	1	S	16
497	3471,68	0	136	1020	0	1	1	0	R				360	360	360	0	0
497	3471,82	0	0	749	0	0	0	-1	E		484	500
498	3480,496	1023	3	749	1	0	0	0	B
498	3480,508	0	150	750	0	0	1	1	S	12
498	3480,868	0	150	1019	0	1	1	0	R				370	372	370	-2	0
498	3481,008	0	9	750	0	0	0	-1	E		500	512
499	3484,652	1023	4	750	1	0	0	0	B
499	3484,656	0	125	751	0	0	1	1	S	3,9999999999
499	3485,032	0	154	1019	0	1	1	0	R				380	380	380	0	0
499	3485,152	0	0	750	0	0	0	-1	E		496	500
500	3493,796	1023	4	749	1	0	0	0	B
500	3493,812	0	150	750	0	0	1	1	S	16
500	3494,188	0	76	1019	0	1	1	0	R				390	392	390	-2	0
500	3494,296	0	0	750	0	0	0	-1	E		484	500
501	3499,936	1023	3	750	1	0	0	0	B
501	3499,948	0	84	750	0	0	1	1	S	12
501	3500,34	0	0	1019	0	1	1	0	R				400	404	400	-4	0
501	3500,448	0	9	750	0	0	0	-1	E		500	512
502	3509,072	1023	3	750	1	0	0	0	B
502	3509,076	1023	98	750	0	0	1	1	S	3,9999999999
502	3509,484	0	153	1020	0	1	1	0	R				410	412	410	-2	0
[truncated: 1,981 more rows]
